# Supplementary material for: Comparative proteomic analysis reveals different responses in porcine lymph nodes to virulent and attenuated homologous African swine fever virus strains
Source: Vet Res. 2018 Sep 12;49:90. doi: 10.1186/s13567-018-0585-z (PMC6134756; doi:10.1186/s13567-018-0585-z)
Supplement: Supplementary file 1 — Additional file 1. Differentially regulated proteins in response to ASFV infection (1 dpi). Changes of expression of all proteins altered after this time after infection. [file 13567_2018_585_MOESM1_ESM.xls]

## Sheet: 1 dpi
Additional file 1. Differentially regulated proteins in response to ASFV infection (1 dpi)
ID SSP	ID	Gen name	Protein name	pI	Mw (Kda)	Coverage (%)	Virulent/ Control		Attenuated/ Control
							Fold change	p value	Fold change	p value
8411	I7GKE9	EEF2	similar to human eukaryotic translation elongation factor Macaca fascicularis	5.93	36.4	21	6.5	0.0023	6.7	0.002
7420	F1RKU0	IDH3A	Isocitrate dehydrogenase [NAD] subunit alpha, mitochondrial Sus scrofa	6.72	40.1	24	-3	0.0055	-10	0.0105
3310	I3LUR7	COL6A3	Colagen Sus scrofa	6.25	34.4	14	-1.8	0.0012	*	*
5311	P68137	ACTA1	Actin, alpha Sus scrofa	5.23	42.4	16	*	*	1.6	0.0064
8404	A2A6G8	Lasp1	LIM and SH3 domain protein 1 Mus musculus	9.14	12.1	50	-7.5	0.0004	*	*
3407	B6VNT8	ACTC1	alpha actin 1 Sus scrofa	5.23	42.4	10	*	*	2.3	0.0026
8406	F1RUN2	ALB	Serum albumin Sus scrofa	5.98	71.6	21	3.5	0.0032	2.7	0.0008
4309	Q767L7	TUBB	Tubulin beta chain Sus scrofa	4.78	50.1	36	*	*	2	0.0068
2306	P02554	TUBB	Tubulin beta chain Sus scrofa	4.78	50.1	16	-2.7	0.003	*	*
8315	F1RS36	HSPA5	78 kDa glucose-regulated protein Sus scrofa	5.21	70.3	24	*	*	4.2	0.0175
4207	Q6QAQ1	ACTB	Actin, cytoplasmic 1 Sus scrofa	5.29	42.1	42	*	*	3.2	0.0016
1307	Q6QAQ1	ACTB	Actin, cytoplasmic 1 Sus scrofa	5.29	42.1	19	*	*	11	0.0002
5204	Q863Z0	PSME2	Proteasome activator complex subunit2 Sus scrofa	5.41	27.4	43	*	*	1.9	0.0076
302	P62258	YWHAE	14-3-3 protein epsilon Homo sapiens	4.79	29.2	44	-13.6	0.0027	-7.5	0.0023
6205	F1SGM1	PSME1	Proteasome activator complex subunit1 Sus scrofa	5.78	28.8	67	*	*	1.6	0.0213
6308	O95336	PGLS	6-phosphogluconolactonase Sus Scrofa	5.71	28.1	19	*	*	-2.5	0.0012
8308	F1RUN2	ALB	Serum albumin Sus scrofa	5.98	71.6	16	8.9	0.0002	16.4	0.0004
7308	F1RUN2	ALB	Serum albumin Sus scrofa	5.98	71.6	11	*	*	-2.8	0.0147
7305	F1RUN2	ALB	Serum albumin Sus scrofa	5.98	71.6	14	2.5	0	*	*
301	Q5ISS9	YWHAQ	14-3-3 protein theta isoform Sus scrofa	4.7	29.2	49	-11.4	0.0002	-9.2	0.0002
5323	F1RUN2	ALB	Serum albumin Sus scrofa	5.98	71.6	21	3.9	0.0077	*	*
6208	F1RUN2	ALB	Serum albumin Sus scrofa	5.98	71.6	31	*	*	4	0.0001
6207	F1RUN2	ALB	Serum albumin Sus scrofa	5.98	71.6	33	3.2	0.02	3.8	0.0047
205	F2Z558	YWHAZ	14-3-3 protein zeta Sus scrofa	4.77	28.2	42	*	*	-5.4	0.0032
2203	E7EI20	ARHGDIA	Rho GDP dissociation inhibitor alpha Sus scrofa	5.12	23.4	61	*	*	1.6	0.0033
5207	F1RUN2|	ALB	Serum albumin Sus scrofa	5.98	71.6	33	*	*	-2.7	0.0021
4213	F1RUN2|	ALB	Serum albumin Sus scrofa	5.98	71.6	14	2.5	0.0179	8.9	0.0003
4206	C7AI81	ACTA2	Actin alpha 2 Sus scrofa	5.23	42.4	17	-1.8	0.0009	*	*
8211	Q5S1U1|	HSPB1	Heat shock protein beta-1 Sus scrofa	6.23	22.9	39	*	*	1.7	0.0014
5205	F1RUN2	ALB	Serum albumin Sus scrofa	5.98	71.6	24	*	*	-2	0.004
4211	B6VNT8	ACTC1	alpha actin 1 Sus scrofa	5.23	42.4	13	*	*	-4.8	0.0002
8214	D0G7F6	TPI1	Triosephosphate isomerase Sus scrofa	6.54	23.9	89	6.5	0.001	*	*
7107	F1RUN2	ALB	Serum albumin Sus scrofa	5.98	71.6	13	4.7	0.0025	4.1	0.0056
8219	I3L816	HNRNPH1	Heterogeneous nuclear ribonucleoprotein H Sus scrofa	6.44	46.6	34	3.4	0.0008	3.8	0.0014
6105	F1RUN2	ALB	Serum albumin Sus scrofa	5.98	71.6	24	4.3	0.0005	4.7	0.0017
4107	F1RUN2	ALB	Serum albumin Sus scrofa	5.98	71.6	5	13.4	0.0012	35.5	0.0016
5107	F1RUN2	ALB	Serum albumin Sus scrofa	5.98	71.6	22	4.7	0	5.1	0.001
8107	K7EJP1	ATP5A1	ATP synthase subunit alpha, mitochondrial Homo sapiens	5.51	15.4	29	3.5	0.0002	3.5	0.0047
5111	F1RJ76	CRP	C-reactive protein Sus scrofa	5.75	25.1	23	*	*	2.7	0.0017
3104	F1RUN2	ALB	Serum albumin Sus scrofa	5.98	71.6	29	2.2	0.0021	2.2	0.0027
3106	F1RUN2	ALB	Serum albumin Sus scrofa	5.98	71.6	15	3.5	0.0003	5.7	0.0027
8903	P09571	TF	Serotransferrin Sus scrofa	6.93	78.9	19	-5.4	0.0001	-6.1	0.0018
8902	P09571	TF	Serotransferrin Sus scrofa	6.93	78.9	38	-13.1	0.0011	-2.5	0.0195
9804	P09571	TF	Serotransferrin Sus scrofa	6.93	78.9	36	*	*	-6.9	0.0013
7804	F1RUN2	ALB	Serum albumin Sus scrofa	5.98	71.6	20	*	*	-4.9	0.0001
4806	Q6S4N2	HSPA1B	Heat shock 70 kDa protein 1B Sus scrofa	5.6	70.3	18	*	*	-23.1	0
7803	F1RUN2	ALB	Serum albumin Sus scrofa	5.98	71.6	63	-5.8	0.0001	-10.5	0.0002
4807	F1RMN7	HPX	Hemopexin Sus scrofa	6.59	52.1	21	*	*	4.5	0.0003
6718	P02554	TUBB	Tubulin beta chain Sus scrofa	4.78	50.3	17	11.3	0.0003	10.1	0.0024
4707	E1CAJ5	GRP-58	Glucose regulated protein 58 Sus scrofa	5.93	57.3	34	2.4	0.0002	2.3	0.0012
6613	E1CAJ5	GRP-58	Glucose regulated protein 58 Sus scrofa	5.93	57.3	43	*	*	2.4	0.0003
7716	F1RFN9	FSCN1	Fascin Sus scrofa	6.04	55.2	24	*	*	*	*
7715	F1RFN9	FSCN1	Fascin Sus scrofa	6.04	55.2	26	-9.8	0.001	*	*
7711	F1RFN9	FSCN1	Fascin Sus scrofa	6.04	55.2	28	*	*	2.2	0.0024
2708	Q66RQ0	GC	Vitamin D-binding protein (Fragment) Sus scrofa	5.02	23.4	27	-1.6	0.0016	*	*
3710	F1SNL7	CNDP2	Cytosolic non-specific dipeptidase LOC100621569 Sus scrofa	5.29	53.1	25	*	*	2.7	0.0013
6612	F1RUN2	ALB	Serum albumin Sus scrofa	5.98	71.6	16	*	*	2.3	0.0108
6610	F1RUN2	ALB	Serum albumin Sus scrofa	5.98	71.6	40	*	*	11.9	0.003
7503	F1RUN2	ALB	Serum albumin Sus scrofa	5.98	71.6	48	3.7	0.0004	*	*
6711	F1RUN2	ALB	Serum album Sus scrofa	5.98	71.6	5	2.8	0.0004	2.1	0.0019
8604	I3LJ02	GTPBP1	Nucleolar GTP-binding protein 1 Sus scrofa	9.69	73.4	19	*	*	-1.6	0.0134
6613	F1RUK8	GDI2	Rab GDP dissociation inhibitor beta Sus scrofa	5.79	50.1	80	*	*	2.1	0.0215
9602	I3LK59	ENO	Enolase Sus scrofa	8.93	38.2	29	*	*	3.4	0.0005
1602	F1SLA0	ATP5B	ATP synthase subunit beta Sus scrofa	5.15	56.3	68	2.1	0.0038	*	*
604	P02543	VIM	Vimentin Sus scrofa	5.06	53.7	60	*	*	13.5	0.001
605	P02543	VIM	Vimentin Sus scrofa	5.06	53.7	63	*	*	27.5	0.001
1603	F1RK02	LCP1	Lymphocyte cytosolic protein 1 (Fragment) Sus scrofa	5.3	71.9	35	*	*	5.7	0.0002
5605	F1RUN2	ALB	Serum albumin Sus scrofa	5.98	71.6	19	*	*	34.7	0.0006
7611	F1RUN2|	ALB	Serum albumin Sus scrofa	5.98	71.6	52	7.5	0.0004	4.1	0.0074
7610	F1RUN2	ALB	Serum albumin Sus scrofa	5.98	71.6	54	11.6	0.0013	*	*
6607	F1RUN2	ALB	Serum albumin Sus scrofa	5.98	71.6	44	5.6	0.0001	*	*
1604	F1RUN2	ALB	Serum albumin Sus scrofa	5.98	71.6	46	*	*	7.1	0.0002
8510	I3LDC7|	IDH1	Isocitrate dehydrogenase [NADP] (Fragment) Sus scrofa	7.64	48.7	24	-7	0.0011	*	*
3504	Q6QAQ1	ACTB	Actin, cytoplasmic 1 Sus scrofa	5.2	42.05	58	2.8	0.0002	3.2	0.0006
7612	F1RUN2|	ALB	Serum albumin Sus scrofa	5.98	71.6	21	*	*	1.8	0.0122
7504	F1SVB0	CAPG	Macrophage-capping protein Sus scrofa	5.88	39.2	23	2.3	0.0022	2.3	0.0029
6509	Q6QAQ1	ACTB	Actin, cytoplasmic 1 Sus scrofa	5.29	42.05	29	*	*	1.6	0.0268
1506	A0PA01	PI-9	Serine protease inhibitor 9	5.37	42.8	57	*	*	2.5	0.0053
2508	I3LVD5	ACTG1	Uncharacterized protein, Sus scrofa	5.31	42.1	48	-3.3	0.0001	*	*
2404	Q6QAQ1	ACTB	Actin, cytoplasmic 1 Sus scrofa	5.29	42.1	53	-1.5	0.0155	*	*
6516	F1RUN2	ALB	Serum albumin Sus scrofa	5.98	71.6	24	7.2	0.0144	10.5	0.0001
5402	F1RVY7	GALK1	Galactokinase Sus scrofa	5.93	45.5	17	*	*	1.9	0.0042
1410	Q9N0Y9|	TMOD3	Ubiquitous tropomodulin U-Tmod Sus scrofa	4.98	39.7	31	2.4	0.0002	*	*
9508	I3LEC2	PCBP1	Poly(rC)-binding protein 1 Sus scrofa	6.66	37.9	39	*	*	-15	0.0001
1409	Q9N0Y9	TMOD3	Ubiquitous tropomodulin U-Tmod Sus scrofa	4.98	39.7	34	2	0.0109	*	*
5411	F1RPH0	PGK1	Phosphoglycerate kinase Sus scrofa	6.32	43.4	30	7.3	0.0009	*	*
4308	B6VNT8	ACTC1	Alpha actin 1 Sus scrofa	5.23	42.3	8	5	0.0005	3.4	0.0031
4307	P68137	ACTA1	Actin, alpha Sus scrofa	5.23	42.3	29	2.9	0.0001	2.3	0.0002
4410	Q6QAQ1	ACTB	Actin, cytoplasmic 1 Sus scrofa	5.29	42.1	39	*	*	-1.7	0.0038
9401	P00355	GAPDH	Glyceraldehyde-3-phosphate dehydrogenase Sus scrofa	8.51	36.1	34	*	*	-5.7	0.001
8806	P09571	TF	Serotransferrin Sus scrofa	6.93	78.9	32	-11.7	0.0001	-3.3	0.0088
8807	P09571	TF	Serotransferrin Sus scrofa	6.93	78.9	18	-7.2	0.0025	*	*
1709	Q9GMA8	SERPINA3	Alpha-1-antichymotrypsin 3 Sus scrofa	5.77	22.9	34	-3.1	0.0003	*	*
502	C9J9K3	RPSA	40S ribosomal protein SA Homo sapiens	5.15	29.6	62	-4.8	0.0002	-8.6	0.0001
406	Q53G99	ACTB	Beta actin Homo sapiens	5.37	42.1	42	-33.3	0.0003	-16	0.0003
7421	F1RUN2	ALB	Serum albumin Sus scrofa	5.98	71.6	20	-1.9	0.0025	-3.2	0.0024
407	F1M0S3	TPM2	Tropomyosin beta chain Rattus norvegicus	5.19	31.1	38	-5.2	0.0007	-9.6	0.0003
6414	A2THZ2	ALB	Albumin Sus scrofa	5.92	71.5	20	*	*	-5.9	0.0037
3309	Q2XVP5	MAPRE1	Microtubule-associated protein RP/EB family member 1 Sus scrofa	5.19	30.1	44	-2.4	0.0021	-1.7	0.0025
6214	F1RUN2	ALB	Serum albumin Sus scrofa	5.98	71.6	20	*	*	-9.6	0.0011
5113	Q08024	CBFB	Core-binding factor subunit beta Mus musculus	5.59	22.2	31	-4.4	0.0008	-4.1	0.0003
9107	F1S3U9	PRDX1	Peroxiredoxin 1 Sus scrofa	8.67	22.1	44	-56.1	0.0009	-5.1	0.0052
* Proteins that not present differential change with this treatment
