# Supplementary material for: Comparative proteomic analysis reveals different responses in porcine lymph nodes to virulent and attenuated homologous African swine fever virus strains
Source: Vet Res. 2018 Sep 12;49:90. doi: 10.1186/s13567-018-0585-z (PMC6134756; doi:10.1186/s13567-018-0585-z)
Supplement: Supplementary file 2 — Additional file 2. Differentially regulated proteins in response to ASFV infection (3 dpi). Changes of expression of all proteins altered after this time after infection. [file 13567_2018_585_MOESM2_ESM.xls]

## Sheet: 3 dpi 
	Additional file 2. Differentially regulated proteins in response to ASFV infection (3 dpi)
							Virulent-Control		Attenuate- Control
ID SSP	ID	Gen name	Protein name	pI	Mw (kDa)	Coverage (%)	Fold change	p value	Fold change	p value
5622	P08835	ALB	Serum albumin Sus scrofa	6.08	69.7	37	*	*	3.0	0.0005
3625	P11142	HSP7C	Heat shock cognate 71 kDa protein Homo sapiens	5.37	70.8	27	*	*	8.42402	0.0052
5624	P08835	ALB	Serum albumin Sus scrofa	6.08	69.7	46	6.8	0.0000	*	*
4641	P09571	TF	Serotransferrin Sus scrofa	6.93	76.9	6	*	*	1.6	0.0127
5528	P30101	PDIA3	Protein disulfide-isomerase A3 Homo sapiens	5.98	56.7	38	*	*	2.77225	0.0005
6225	P08835	ALB	Serum albumin Sus scrofa	6.08	69.7	11	-8.1	0.0118	-5.3	0.0132
2642	P32262	SERPINC1	Antithrombin-III Ovis aries	6.44	52.4	16	3.32357	0.0002	*	*
5439	P08835	ALB	Serum albumin Sus scrofa	6.08	69.7	18	-3.3	0	*	*
4336	P08835	ALB	Serum albumin Sus scrofa	6.08	69.7	26	-3	0	-2.42571	0
3122	P62736	ACTA	Actin, cytoplasmic 1 Homo sapiens	5.55	40.4	28	-10.4396	0.0001	-6.4288	0.0001
4337	P08835	ALB	Serum albumin Sus scrofa	6.08	69.7	18	-2.5	0.0009	-2.76213	0.0005
4333	P00336	LDHB	L-lactate dehydrogenase B chain Sus scrofa	5.57	36.6	33	*	*	4.63916	0.0007
5217	P08835	ALB	Serum albumin Sus scrofa	6.08	69.7	11	-4.11353	0.001	-3.18745	0.0072
4223	Q5R507	CAPZB	F-actin-capping protein subunit beta Pongo abelii	5.69	30.6	25	2.0419	0.0006	2.40466	0.001
6228	P82979	SARNP	SAP domain-containing ribonucleoprotein Homo sapiens	6.1	23.6	10	-3.32071	0.0269	*	*
3239	P13929	ENO3	Beta-enolase Homo sapiens	7.58	46.9	9	-2.89364	0.0106	*	*
8226	P08835	ALB	Serum albumin Sus scrofa	6.08	69.7	14	-4.37963	0.0029	-5.22111	0.0188
8228	P08835	ALB	Serum albumin Sus scrofa	6.08	69.7	6	-12.7421	0.0216	*	*
2129	P84856	ACTB	Actin, cytoplasmic 1 Cercopithecus pygerythrus	5.55	40.4	29	-28.1928	0.0003	-8.18331	0
4234	Q9MYP6	HSD17B14	17-beta-hydroxysteroid dehydrogenase 14 Bos taurus	6.19	28.4	7	-9.79816	0.0062	-5.91541	0.007
7233	P08835	ALB	Serum albumin Sus scrofa	6.08	69.7	21	-11.5274	0.0039	*	*
2131	P84856	ACTB	Actin, cytoplasmic 1 Cercopithecus pygerythrus	5.55	40.4	21	-15.4631	0.0108	-18.1061	0.0104
4135	P00829	ATPB	ATP synthase subunit beta, mitochondrial Bos taurus	5.15	56.2	29	*	*	-11.2259	0.0043
8142	Q29371	TPIS	Triosephosphate isomerase Sus scrofa	7.01	26.7	43	*	*	3.11286	0.0037
3121	P08835	ALB	Serum albumin Sus scrofa	6.08	69.7	18	-2.58025	0.0004	-2.68868	0.0066
4128	P08835	ALB	Serum albumin Sus scrofa	6.08	69.7	20	-8.77039	0.0079	-6.75904	0.0045
2132	P84856	ACTB	Actin, cytoplasmic 1 Cercopithecus pygerythrus	5.55	40.4	27	-4.11421	0.0062	-3.22092	0.0005
2325	P07437	TUBB	Tubulin beta chain Homo sapiens	4.78	49.6	21	-3.48392	0.0008	-2.45924	0.0012
3137	P08835	ALB	Serum albumin Sus scrofa	6.08	69.7	8	-3.06193	0.0005	-3.12529	0.0003
2123	P19803	ARHGDIA	Rho GDP-dissociation inhibitor 1 Bos taurus	5.1	23.4	29	*	*	2.5093	0.0003
3022	P84856	ACTB	Actin, cytoplasmic 1 Chlorocebus pygerythrus	5.55	40.4	24	-14.3059	0.001	-24.5158	0.013
8148	P09571	TF	Serotransferrin Sus scrofa	6.93	76.9	3	*	*	-4.87638	0.0015
2135	P08835	ALB	Serum albumin Sus scrofa	6.08	69.7	6	-6.19425	0	-3.59183	0
4124	O19062	CRP	C-reactive protein Sus scrofa	5.75	24.9	19	2.57388	0.0001	2.17655	0.008
7137	P60900	PSMA6	Proteasome subunit alpha type-6 Homo sapiens	6.34	27.3	26	5.12185	0.0004	4.31868	0
3119	P84856	ACTB	Actin, cytoplasmic 1 Cercopithecus pygerythrus	5.55	40.4	39	-4.14946	0	-3.42947	0
7231	P08835	ALB	Serum albumin Sus scrofa	6.08	69.7	3	-4.5405	0.0325	*	*
6117	P08835	ALB	Serum albumin Sus scrofa	6.08	69.7	7	-2.49041	0	*	*
5124	P35705	PRDX2	Thioredoxin-dependent peroxide reductase, mitochondrial Bos taurus	7.15	28.2	29	*	*	1.61966	0.0002
3120	P84856	ACTB	Actin, cytoplasmic 1 Cercopithecus pygerythrus	5.55	40.4	39	-13.2424	0.0043	-1.44383	0.0013
5142	P19133	FTL	Ferritin light chain Sus scrofa	5.8	28.7	32	11.5788	0.0001	2.97731	0.0306
6128	Q8MJ14	GPX1	Glutathione peroxidase 1 Sus scrofa	6.73	22.4	22	*	*	5.13818	0.0013
7141	Q8VHV7	HNRNPH1	Heterogeneous nuclear ribonucleoprotein H Ratus norvegicus	5.7	49.1	6	*	*	2.58002	0.0135
3123	P84856	ACTB	Actin, cytoplasmic 1 Cercopithecus pygerythrus	5.55	40.4	29	-35.6328	0.0082	-22.0361	0.008
4127	P28070	PSMB4	Proteasome subunit beta type-4 Homo sapiens	5.7	29.2	11	3.1838	0	3.97809	0.0026
1018	Q2HJ57	COTL1	Coactosin-like protein Bos taurus	5.1	16	36	-4.62513	0.016	-4.55353	0.0199
7152	Q5E946	PARK7	Protein DJ-1 Bos Taurus	6.84	20	46	*	*	2.92034	0.0329
2125	P61085	UBE2K	Ubiquitin-conjugating enzyme E2 K Bos taurus	5.33	22.4	43	-2.39687	0.0002	-2.81793	0.0057
3230	P84856	ACTB	Actin, cytoplasmic 1 Cercopithecus pygerythrus	5.55	40.4	33	-6.28638	0.002	-4.32171	0.0055
1130	P52552	PRDX2	Peroxiredoxin-2 Sus scrofa	4.66	14.1	36	3.5943	0	4.51338	0
1133	P20700	LMNB1	Lamin-B1 Homo sapiens	5.11	66.4	14	6.34854	0.0004	8.54344	0.0103
1134	Q6P069	SRI	Sorcin Mus musculus	5.32	21.6	36	*	*	0	3.64167
3125	P62820	RAB1A	Ras-related protein Rab-1A Homo sapiens	5.53	24.3	14	*	*	2.30008	0.0025
6119	Q5E946	PARK7	Protein DJ-1 Bos taurus	6.84	20	42	2.56725	0.006	3.21205	0
4134	P84856	ACTB	Actin, cytoplasmic 1 Chlorocebus pygerythrus	5.55	40.4	22	-5.33533	0.0005	-3.81971	0.0009
1021	P08835	ALB	Serum albumin Sus scrofa	6.08	69.7	18	-12.7178	0	-24.2954	0
2021	P08835	ALB	Serum albumin Sus scrofa	5.92	71.34	28	-9.35716	0.015	-12.4116	0.0166
6329	P80276	AKRIB1	Aldose reductase Sus scrofa	5.65	36.09	59	-2.00706	0.0016	*	*
2020	P63241	EIF5A	Eukaryotic translation initiation factor 5A-1 Mus musculus	5	18.4	39	-2.57639	0.0027	-2.2202	0.0063
7532	P06733	ENO1	Alpha-enolase Homo sapiens	7.01	47.5	46	2.14979	0.0046	3.04796	0
8533	Q6MZU6	IGHM	IgG heavy chain Sus scrofa	6.82	52.9	25	*	*	6.10344	0.0247
3015	Q96FU6	ACTG1	ACTG1 protein Homo sapiens	5.24	18.7	76	-7.85466	0.0008	-12.8436	0.0115
823	P14625	HSP90AB1	Heat shock protein 90 kDa Sus scrofa	4.75	92.7	41	3.1451	0.0289	*	*
5429	P02768	ALB	Serum albumin Sus scrofa	5.92	71.3	41	*	*	2.36719	0.0061
1226	O43396	TXNL1	Thioredoxin-like protein 1 Bos taurus	4.9	32.7	45	1.93682	0.0393	*	*
2225	Q8HXL4	TBCB	Cytoskeleton-associated protein 1 Sus scrofa	5.23	27.7	30	2.18077	0.0116	2.14238	0.0128
3024	Q6QAQ1	ACTB	Actin, cytoplasmic 1 Homo sapiens	5.56	41.3	38	-15.8869	0	*	*
6429	P40121	CAPG	Macrophage-capping protein Canis lupus famliaris	6.04	39.1	26	*	*	1.84423	0.0268
2223	O00299	CLIC1	Chloride intracellular channel protein 1 Canis lupus famliaris	5.18	27.3	62	2.1856	0.0015	4.02922	0
8324	O14979	HNRPDL	Heterogeneous nuclear ribonucleoprotein D-like Homo sapiens	9.63	46	21	2.60369	0.0343	4.06498	0.0004
5033	P08835	ALB	Serum albumin Sus scrofa	6.08	71.6	11	*	*	2.33034	0.0011
2024	P63261	ACTG	Actin, cytoplasmic 2 Homo sapiens	5.31	42.1	29	-2.29247	0.0029	*	*
3019	P63261	ACTG	Actin, beta Homo sapiens	5.56	41.3	39	-25.5408	0	-10.4102	0
2027	Q9HC38	GLOD4	Glyoxalase domain-containing protein 4 Mus musculus	5.19	33.5	24	*	*	1.77451	0.0263
5126	Q64L94	PSME1	Proteasome activator complex subunit 1 Sus scrofa	5.78	28.7	63	2.67311	0.0002	2.36541	0.0006
2322	P04899	GNA12	Guanine nucleotide-binding protein G(i) subunit alpha-2 Sus scrofa	5.35	41	52	*	*	5.42077	0.0122
3018	B1ATY0	ACTG1	Actin, gamma, cytoplasmic 1 Mus musculus	5.15	32.9	38	*	*	-13.8026	0.0418
3017	P63104	YWHAZ	14-3-3 protein zeta/delta Homo sapiens	4.73	27.9	46	-7.33595	0	-16.4745	0.0001
2323	A8MV37	SEC13	Protein SEC13 homolog Equus caballus	5.15	35.9	33	2.1856	0.0015	2.39021	0.0012
1331	Q9N0Y9	TMOD3	Tropomodulin 3 Sus scrofa	4.98	39.7	21	-10.4592	0.0051	*	*
3020	B1ATY0	ACTG1	Actin, gamma, cytoplasmic 1 Mus musculus	5.49	37.6	34	-7.3101	0.0009	-19.1131	0.0224
2548	P54920	NAPA	Alpha-soluble NSF attachment protein Homo sapiens	5.23	33.66	65	2.63873	0.0014	5.21122	0.0021
2226	Q2XVP5	MAPRE1	Microtubule-associated protein, RP/EB family, member1 Sus scrofa	5.19	30.1	44	*	*	1.89661	0.044
1019	A1E281	ACTB	Beta-actin Mus musculus	5.93	13.5	72	*	*	-23.4302	0.0119
4222	Q863Z0	PSME2	Proteasome activator complex subunit 2 Sus scrofa	5.41	27.4	71	2.42837	0.0009	2.7834	0.0006
515	P13489	RNH1	Ribonuclease inhibitor Sus scrofa	4.76	50.7	64	-5.6912	0.0162	*	*
2018	A1E281	ACTB	Beta-actin Mus musculus	5.93	13.6	66	-7.94913	0.006	-5.99053	0.0062
5435	P50395	GDI2	Rab GDP dissociation inhibitor beta Sus scrofa	6.31	50.7	49	16.2587	0.0108	12.4394	0.0077
7226	O15144	ARPC2	Actin-related protein 2/3 complex subunit 2 Homo sapiens	6.84	34.4	45	8.73014	0.0036	13.1213	0.0017
1224	P08758	ANXA5	Annexin A5 Homo sapiens	4.94	35.8	59	3.20296	0.0034	4.26349	0.0002
4017	P61981	YWHAG	14-3-3 protein gamma Homo sapiens	4.8	28.3	47	-19.8	0.019	-17.304	0.021
1640	P01009	SERPINA1	Alpha-1-antitrypsin Sus scrofa	5.54	47.4	11	4.16297	0.0029	4.88212	0.0172
6330	P30740	SERPINB1	Leukocyte elastase inhibitor Sus scrofa	6.13	42.6	57	*	*	2.86785	0.0057
1427	Q0QEN7	ATP5B	ATP synthase subunit beta Sus scrofa	4.99	47	58	8.63765	0	10.7387	0.0121
8223	P00918	CA2	Carbonic anhydrase 2 Sus scrofa	6.49	29.3	35	1.89917	0.0112	*	*
6332	P56471	IDH3A	Isocitrate dehydrogenase [NAD] subunit alpha Sus scrofa	6.72	40.1	50	4.02092	0.0003	4.56672	0.0004
2026	O89052	TUBA1B	Alpha-tubulin Mus musculus	4.85	11	60	-11.8892	0.0001	-34.7584	0.0008
1917	P12109	COL6A1	Collagen alpha-1 (IV) chain Ratus norvegicus	5.27	110.8	11	*	*	2.87911	0.0204
1916	P12109	COL6A1	Collagen alpha-1 (IV) chain Bos taurus	5.24	109.7	22	*	*	3.15437	0.0057
7019	F1RUN2	ALB	Serum albumin Sus scrofa	5.98	69.7	22	-4.42537	0	-5.36884	0.0046
6435	P04181	OAT	Ornithine aminotransferase, mitochondrial Sus scrofa	6.44	48.8	48	-2.00208	0.0327	*	*
8321	B1ALA9	PRPS1	Phosphoribosyl pyrophosphate synthetase 1 Ratus norvegicus	7.62	24.4	37	*	*	5.59185	0.0003
7017	P08835	ALB	Serum albumin Sus scrofa	6.08	71.6	22	-4.07731	0.0006	-2.97663	0.001
7018	P08835	ALB	Serum albumin Sus scrofa	6.08	69.7	22	-7.63242	0.0001	-4.73754	0
416	Q4GWZ2	RPSA	Protein 40kD Mus musculus	4.8	32.8	61	*	*	-2.84714	0.0327
7228	F1SG10	PRPS2	Ribose-phosphate pyrophosphokinase Rattus norvegicus	6	35.2	52	-4.8938	0.0091	*	*
4338	P02768	ALB	Serum albumin Sus scrofa	5.92	71.3	37	-3.62845	0.002	-2.16732	0.0087
7744	P02768	ALB	Serum albumin Sus scrofa	5.92	71.3	49	*	*	2.73007	0.0112
7227	Q9GJT2	ESD	S-formylglutathione hydrolase Sus scrofa	6.54	31.9	48	2.01166	0.0066	2.47235	0.0019
418	P08670	VIM	Vimentin Homo sapiens	5.06	53.6	61	-2.10239	0.0307	-2.29458	0.014
4013	P31946	YWHAB	14-3-3 protein beta/alpha Homo sapiens	4.76	28.2	63	-11.0594	0	-8.90472	0
2025	P62258	YWHAE	14-3-3 protein epsilon Homo sapiens	5.73	21	26	-1.98397	0.0337	*	*
1727	P11021	HSPA5	78 kDa glucose regulated protein Sus scrofa	5.68	73.9	46	2.61502	0.0072	*	*	62
	*	Proteins that not present differential change with this treatment
