# Supplementary material for: Comparative proteomic analysis reveals different responses in porcine lymph nodes to virulent and attenuated homologous African swine fever virus strains
Source: Vet Res. 2018 Sep 12;49:90. doi: 10.1186/s13567-018-0585-z (PMC6134756; doi:10.1186/s13567-018-0585-z)
Supplement: Supplementary file 3 — Additional file 3. Differentially regulated proteins in response to ASFV infection (7 dpi). Changes of expression of all proteins altered after this time after infection. [file 13567_2018_585_MOESM3_ESM.xls]

## Sheet: 7 dpi
			Additional file 3. Differentially regulated proteins in response to ASFV infection (7 dpi)
							Virulent-Control		Attenuated-Control
ID SSP	ID	Gen name	Protein name	pI	Mw (Kda)	Coverage (%)	Fold change	p value	Fold change	p value
6313	O88550	CASP7	Caspase 7 Rattus norvegicus	5.53	34.9	17	-5.5	0.0125	*	*
3319	B4DWA6	CAPZB	Highly similar to F-actin capping protein subunit beta Homo sapiens	5.77	37.8	31	*	*	4.1	0
2208	F2Z5C1	ANXA5	Annexin Sus scrofa	4.95	33.2	59	-2.1	0.0313	*	*
2211	Q6MG61	CLIC1	Chloride intracellular channel protein 1 Rattus norvegicus	5.09	27.3	26	*	*	1.71	0.0488
5213	A1XQU1	PSMB7	Proteasome subunit beta type-7 Sus scrofa	6.9	30.3	12	*	*	-1.7	0.048
2212	G8JLB6	HNRNPH1	Heterogeneous nuclear ribonucleoprotein H Homo sapiens	6.33	51.4	23	*	*	-1.5	0.0023
4212	B3KWQ3	ACTG	Highly similar to Actin cytoplasmic 2 Homo sapiens	5.2	28.5	51	-5.1	0.0004	-2.8	0.0001
4219	B1ATY0	ACTG1	Actin, gamma, cytoplasmic 1 Mus musculus	5.15	32.9	27	-8.4	0.0092	-4	0.006
2210	F1MRD0	ACTB	Actin, cytoplasmic 1, Bos taurus	5.16	42.2	35	-4.5	0.0006	-2.1	0.0002
3209	E9Q1F2	ACTB	Actin, cytoplasmic 1 Mus musculus	5.13	32.9	43	-9.2	0.0017	-4.7	0.0004
5212	P01846	IGL	Ig lambda chain C region Sus scrofa	6.75	11.2	20	*	*	2.8	0.0027
4213	A0SNU5	ACTB	Beta-actin (Fragment) Sus scrofa	5.5	29.7	49	-7.3	0.005	-2.8	0.0007
5209	F1RUN2	ALB	Serum albumin Sus scrofa	5.98	71.6	24	-4.6	0.0204	-2.1	0.0041
2108	F1SQW8	ARHGDIB	Rho protein dissociation inhibitor homolog Sus scrofa	5.08	22.9	55	-1.8	0.047	1.7	0.0033
4112	Q1W2K3	PSMB10	Proteasome subunit beta Sus scrofa	6.09	29.2	23	*	*	-3.2	0.0004
3210	A0SNU5	ACTB	Beta-actin Sus scrofa	5.5	29.7	21	-4.1	0.0188	-3.7	0.0083
2112	3L3I4	ACTG1	Actin, cytoplasmic 2, Homo sapiens	5.9	42.6	25	-8.3	0.0231	-4.5	0.0016
2110	F1MRD0	ACTB	Actin, cytoplasmic 1 Bos taurus	5.16	42.2	25	-17	0.0087	-2.9	0.0172
5111	F1RUN2	ALB	Serum albumin Sus scrofa	5.98	71.6	25	-2.7	0.0112
3105	F1RUN2	ALB	Serum albumin Sus scrofa	5.98	71.6	19	-5.2	0.0025	-2	0.016
2107	P52552	PRDX2	Peroxiredoxin-2 Sus scrofa	4.7	14.3	45	*	*	-1.9	0.016
3005	B3KWQ3	ACTG	Highly similar to Actin, cytoplasmic 2 Homo sapiens	5.2	28.5	29	-24	0.0214	-12	0.0055
2012	Q0IIA3	SRI	Sorcin Bos taurus	5.11	20.6	20	-4.7	0.014	-2	0.0246
4005	Q2TBX5	SSR4	Translocon-associated protein subunit delta Bos taurus	5.49	19	37	*	*	3.93	0.095
5004	A2A2D0	STMN1	Stathmin Homo sapiens	6.75	9.8	47	*	*	-3	0.0225
3010	Q96FU6	ACTG1	ACTG1 protein Homo sapiens	5.2	17.9	18	-9.5	0.0094	-5.6	0.0103
8715	O75083	WDR1	WD repeat-containing protein 1 Homo sapiens	6.17	66.8	38	*	*	1.7	0.0478
6806	F1RUN2	ALB	Serum albumin Sus scrofa	5.98	71.6	66	-2.9	0.0005	-3.3	0.0091
3720	Q5T6W5	HNRNPK	Heterogeneous nuclear ribonucleoprotein K Homo sapiens	5.46	47.7	41	*	*	-4.9	0.018
7614	G8G223	COR1	Coronin Sus scrofa	6	51.7	33	*	*	3.3	0.0002
3723	F1MUZ9	HSPD1	60 kDa chaperonin Bos taurus	5.71	61.1	42	*	*	-4.3	0.0017
8606	P01790	IGH	Ig heavy chain V region Mus musculus	8.01	13.7	24	*	*	5.7	0.0232
1612	P02543	VIM	Vimentin Sus scrofa	5.06	53.7	57	*	*	4.5	0.0097
4606	Q3TG71	CNDP2	CNDP dipeptidase 2 (Metallopeptidase M20 family) Mus musculus	5.6	37.7	36	*	*	2.4	0.0205
1611	F8VW92	TUBB	Tubulin beta chain Homo sapiens	5.05	48.9	59	*	*	3	0.0182
8510	I3LK59	ENO	Enolase Sus scrofa	8.93	38.2	59	*	*	1.7	0.0159
5510	F1RUN2	ALB	Serum albumin Sus scrofa	5.98	71.6	52	-1.8	0.0283	*	*
3516	F1MRD0	ACTB	Actin, cytoplasmic 1, Bos taurus	5.16	42.2	38	6.1	0.0255	*	*
1509	Q0QEM6	ATP5B	ATP synthase subunit beta Sus scrofa	4.99	47.1	72	*	*	26.6	0.0236
2613	F1RG16	HNRNPF	Heterogeneous nuclear ribonucleoprotein F Sus scrofa	5.32	45.9	42	-4.3	0.0357	-3.1	0.0452
8512	F1RFI1	TUFM	Elongation factor Tu Sus scrofa	6.72	49.7	46	*	*	6	0.0004
7514	B4DM97	ACTR1A	Highly similar to Alpha-centractin Homo sapiens	6.48	38.3	31	*	*	2.1	0.0001
6510	A2THZ2	ALB	Albumin Sus scrofa	5.92	71.5	44	-4	0.0204	*	*
5514	A2THZ2	ALB	Albumin Sus scrofa	5.92	71.5	50			2.5	0.0232
1405	F8VYX6	TUBB	Tubulin beta chain Homo sapiens	5.1	48.9	37			9.1	0.0222
6416	Q99LC3	NDUFA10	NADH dehydrogenase [ubiquinone] 1 alpha subcomplex subunit 10, Mus musculus	7.63	40.8	22	-2.3	0.027	*	*
6417	Q8IY98	ACTR2	Actin-related protein 2 Homo sapiens	5.77	39.9	43	-6.4	0.0004	-4.4	0.0095
7412	Q9GKX6	GALM	Aldose 1-epimerase Sus scrofa	6.31	38	30	*	*	3.7	0.0044
2405	E5F0Z2	ACTB	Beta-actin Myodes glareolus	5.46	39.3	61	*	*	-1.6	0.0215
8410	Q53F48	HNRNPH3	Heterogeneous nuclear ribonucleoprotein H3 Homo sapiens	6.8	36.9	46	*	*	2.5	0.0145
4311	B4DW52	ACTB	Actin, cytoplasmic 1, Homo sapiens	5.19	38.9	65	-2.4	0.0138
3317	F8VW92	TUBB	Tubulin beta chain Homo sapiens	5.05	48.9	43			1.9	0.0102
3318	P11493|	PPP2CB	Serine/threonine-protein phosphatase 2A catalytic subunit beta isoform Homo sapiens	5.46	34.1	35	*	*	-3.2	0.023
7309	F1RUN2	ALB	Serum albumin Sus scrofa	5.98	71.6	30	-26	0.011	-5	0.0004
3314	Q15181	PPA1	Inorganic pyrophosphatase Homo sapiens	5.54	33.1	41	-4.4	0.0374	-2.1	0.017
4312	P00336	LDHB	L-lactate dehydrogenase B chain Sus scrofa	5.57	36.9	56	*	*	1.9	0.0346
2309	G7P8A3	EGM_15385	Serine/threonine-protein phosphatase Macaca fascicularis	5.55	33.9	46	-2.8	0.0223	-2.4	0.0003
306	F1M0S3	TPM2	Tropomyosin beta chain Rattus norvegicus	5.19	31.1	40	-1.8	0.0155	-2	0.001
8310	B4E1U1	PITPNA	Highly similar to Phosphatidylinositol transfer protein alpha isoform Homo sapiens	6.61	23.8	50	*	*	1.7	0.0195
1308	A5D989	EEF1D	Elongation factor 1-delta Bos taurus	4.94	31.2	27	*	*	-4.8	0
305	I3L813	PCNA	Proliferating cell nuclear antigen Sus scrofa	4.57	29.1	63	-2	0.0401	-2.9	0.005
8208	Q9GJT2	ESD	S-formylglutathione hydrolase	6.54	31.9	41	*	*	3.4	0.0007
8209	B5APU7	ARPC2	Actin-related protein 2/3 complex subunit 2 Sus scrofa	6.84	34.3	63	*	*	3.7	0.025
8207	B5APU7	ARPC2	Actin related protein 2/3 complex subunit 2 Sus scrofa	6.84	34.3	57	*	*	2.1	0.0011
7213	K7D9V9	HNRNPH3	Heteroproteinous nuclear ribonucleoprotein H3 Pan troglodytes	6.36	35.2	68	-1.7	0.0419	-1.4	0.0017
207	P61981	YWHAG	14-3-3 protein gamma Homo sapiens	4.8	28.4	59	-3.4	0.017
6111	F1RUN2	ALB	Serum albumin Sus scrofa	5.98	71.6	18	*	*	-2.6	0.0005
7108	D6RBM0	HNRNPH1	Heterogeneous nuclear ribonucleoprotein H Homo sapiens	6.97	24.2	62	*	*	3.7	0.0033
7112	Q9BX83	HBA1	Hemoglobin alpha 1 globin chain Homo sapiens	7.07	10.7	57	*	*	2.3	0.0134
8009	D3Z645	VPS29	Vacuolar protein sorting-associated protein 29 Mus musculus	6.48	16.3	52	*	*	2.3	0.0373
9012	Q9BGI4	PRDX1	Peroxiredoxin 1 Bos taurus	8.81	22.4	40	-4.6	0.0013	*	*
6008	F1RUN2	ALB	Serum albumin Sus scrofa	5.98	71.6	21	-5.1	0.0233	*	*
7010	A2THZ2	ALB	Albumin Sus scrofa	5.92	71.5	20	-4.8	0.0065	*	*	23
		*	Proteins that not present differential change with this treatment
