# Supplementary material for: Comparative proteomic analysis reveals different responses in porcine lymph nodes to virulent and attenuated homologous African swine fever virus strains
Source: Vet Res. 2018 Sep 12;49:90. doi: 10.1186/s13567-018-0585-z (PMC6134756; doi:10.1186/s13567-018-0585-z)
Supplement: Supplementary file 4 — Additional file 4. Differentially regulated proteins in response to ASFV infection (31 dpi). Changes of expression of all proteins altered after this time after infection. [file 13567_2018_585_MOESM4_ESM.xls]

## Sheet: 31 dpi
			Additional file 4. Differentially regulated proteins in response to ASFV infection (31 dpi)
							Attenuate-Control
ID SSP	ID	Gen name	Protein name	pI	Mw (Kda)	% coverage	Fold change	p value
1611	P08670	VIM	vimentin Homo sapiens	5.03	53.7	58	-3.3	0.0109
2514	A0PA01	SERPINB9	serpin peptidase inhibitor, clade B (ovalbumin), member 9 Sus scrofa	5.37	42.8	61	2.4	0.0137
2307	P14668	ANXA5	similar to annexin A5 Equus caballus	4.98	36.1	33	1.7	0.0092
3212	Q99028	COMT	Catechol O-methyltransferase Sus scrofa	6.1	20.8	32	2.1	0.0115
3112	P08835	ALB	albumin Sus scrofa	5.92	71.4	23	2.1	0.0069
3211	P63260	ACTG1	gamma-actin Mus musculus	5.56	41.3	37	4.4	0.0026
3410	Q06AS6	GNAI2	guanine nucleotide binding protein, alpha inhibiting activity polypeptide 2 Sus scrofa	5.35	41	64	3.2	0.0035
3508	P60709	ACTB	actin, beta Homo sapiens	5.56	41.3	56	3.4	0.0127
4207	P63261	ACTG1	gamma-actin Homo sapiens	5.65	26.1	67	2.1	0.0028
3718	B8XSK0	CPNE1	copine 1 Sus scrofa	5.43	59.6	26	-2.6	0.0094
4109	P08835	ALB	albumin Sus scrofa	5.92	71.4	21	2.2	0.0358
4509	P08835	ALB	albumin Sus scrofa	5.92	71.4	21	-2.79	0.0187
4611	Q4V7C7	ACTR3	actin-related protein 3 homolog Rattus norvegicus	5.61	47.6	32	10.1	0.0001
5119	P80031	GSTP1	Glutathione S-transferase P1 Sus scrofa	8.07	23.7	46	2.1	0.0089
5118	P27485	RBP4	Retinol-binding protein 4 Sus scrofa	5.41	23.4	19	1.8	0.0205
5217	Q63036	ALB	albumin Rattus norvegicus	6.72	53.1	12	3.3	0.0206
5513	P08835	ALB	albumin Sus scrofa	5.92	71.4	37	4.8	0.024
6112	P60953	CDC42	Chain B, Structure Of The Complex Between Dock9 and Cdc42. Homo sapiens	6.3	21.5	45	2.3	0.0019
5512	A2THZ2	ALB	albumin Sus scrofa	5.92	71.5	52	2.7	0.0366
6217	Q5S1U1	HSPB1	heat shock protein beta-1 Sus scrofa	6.23	22.9	16	-2.3	0.0064
6411	P08835	ALB	albumin Sus scrofa	5.92	71.4	16	2	0.4496
7220	P04431	IGKC	immunoglobulin kappa light chain Sus scrofa	8.65	12.2	39	2.4	0.0081
7309	P25786	PSMA1	proteasome subunit alpha type-1 isoform 2 Homo sapiens	6.15	29.8	53	1.6	0.0475
7219	Q45FY6	HPRT1	hypoxanthine-guanine phosphoribosyltransferase Sus scrofa	6.3	24.8	61	6	0.0383
7212	P60901	PSMA6	proteasome subunit alpha type-6 Rattus norvegicus	6.34	27.8	51	2.5	0.0193
7107	Q9UBQ0	VPS29	vacuolar protein sorting-associated protein 29 isoform 1 Homo sapiens	6.29	29.7	40	1.6	0.0127
7214	P31943	HNRNPH	heterogeneous nuclear ribonucleoprotein H Homo sapiens	5.89	49.5	36	2.2	0.027
7518	F5H6T1	ACTR2	ARP2 actin-related protein 2 Homo sapiens	6.3	45	39	5.6	0.0409
7514	Q9GKX6	GALM	galactose mutarotase [Sus scrofa]	6.31	38	44	1.9	0.019
7211	Q9DBJ1	PGAM1	phosphoglycerate mutase 1 [Mus musculus]	6.67	28.9	61	1.5	0.0433
7614	P01860	IGHG3	Ig gamma 3 chain constant region. Sus scrofa	7.25	36.5	28	2.2	0.0055
8213	P01834	IGKC	Ig kappa light chainSus scrofa	8.65	12.1	41	1.8	0.0061
8317	P08835	ALB	albumin Sus scrofa	5.92	71.4	19	3.1	0.0305
8214	P011834	IGKC	Ig kappa light chain Sus scrofa	8.01	12	64	2.1	0.0222
8509	P08835	ALB	albumin Sus scrofa	5.92	71.4	51	1.7	0.3956
8309	O15144	ARPC2	actin-related protein 2/3 complex subunit 2 Rattus norvegicus	6.84	34.4	57	1.5	0.0201
8412	P00348	HADH	hydroxyacyl-coenzyme A dehydrogenase Sus scrofa	9.02	34.2	32	3.8	0.0255
1711	P52193	CALR	Calreticulin Bos taurus	4.31	46.5	46	1.8	0.0334
1903	A0A024R972	LAMC1	laminin, gamma 1, isoform CRA_a Homo sapiens	4.94	17.9	11	5.8	0.0189
	*	Proteins that not present differential change with this treatment
