# Supplementary material for: Comparative proteomic analysis reveals different responses in porcine lymph nodes to virulent and attenuated homologous African swine fever virus strains
Source: Vet Res. 2018 Sep 12;49:90. doi: 10.1186/s13567-018-0585-z (PMC6134756; doi:10.1186/s13567-018-0585-z)
Supplement: Supplementary file 5 — Additional file 5. Canonical pathways and functions significantly regulated by attenuated ASFV in porcine lymph node at 1 dpi. The analysis is derived from the Ingenuity Pathways Analysis. [file 13567_2018_585_MOESM5_ESM.xls]

## Sheet: Canonical Pathways
© 2000-2016 QIAGEN. All rights reserved.
Ingenuity Canonical Pathways	-log(p-value)	Ratio	Molecules
14-3-3-mediated Signaling	7.23	0.0504	YWHAQ,YWHAE,PDIA3,YWHAZ,VIM,TUBB
Remodeling of Epithelial Adherens Junctions	6.91	0.0735	MAPRE1,ACTB,TUBB,ACTC1,ACTA1
RhoGDI Signaling	4.83	0.0279	ACTB,GDI2,ARHGDIA,ACTC1,ACTA1
Regulation of Actin-based Motility by Rho	4.67	0.043	ACTB,ARHGDIA,ACTC1,ACTA1
Cell Cycle: G2/M DNA Damage Checkpoint Regulation	4.06	0.0612	YWHAQ,YWHAE,YWHAZ
Cellular Effects of Sildenafil (Viagra)	3.95	0.0282	PDIA3,ACTB,ACTC1,ACTA1
Epithelial Adherens Junction Signaling	3.88	0.027	ACTB,TUBB,ACTC1,ACTA1
Myc Mediated Apoptosis Signaling	3.84	0.0517	YWHAQ,YWHAE,YWHAZ
Aldosterone Signaling in Epithelial Cells	3.73	0.0247	PDIA3,HSPA1A/HSPA1B,HSPA5,HSPB1
Germ Cell-Sertoli Cell Junction Signaling	3.72	0.0245	ACTB,TUBB,ACTC1,ACTA1
ERK5 Signaling	3.71	0.0469	YWHAQ,YWHAE,YWHAZ
Acute Phase Response Signaling	3.64	0.0234	ALB,HPX,TF,CRP
Agrin Interactions at Neuromuscular Junction	3.6	0.0429	ACTB,ACTC1,ACTA1
NRF2-mediated Oxidative Stress Response	3.56	0.0222	PRDX1,ACTB,ACTC1,ACTA1
Sertoli Cell-Sertoli Cell Junction Signaling	3.5	0.0215	ACTB,TUBB,ACTC1,ACTA1
ILK Signaling	3.5	0.0214	ACTB,VIM,ACTC1,ACTA1
HIPPO signaling	3.32	0.0345	YWHAQ,YWHAE,YWHAZ
FAK Signaling	3.27	0.0333	ACTB,ACTC1,ACTA1
Virus Entry via Endocytic Pathways	3.21	0.0316	ACTB,ACTC1,ACTA1
Fcγ Receptor-mediated Phagocytosis in Macrophages and Monocytes	3.15	0.0303	ACTB,ACTC1,ACTA1
IGF-1 Signaling	3.15	0.0303	YWHAQ,YWHAE,YWHAZ
Paxillin Signaling	3.13	0.0297	ACTB,ACTC1,ACTA1
Polyamine Regulation in Colon Cancer	3.13	0.087	PSME1,PSME2
Huntington's Disease Signaling	3.12	0.017	PSME1,HSPA1A/HSPA1B,PSME2,HSPA5
Signaling by Rho Family GTPases	3.11	0.0169	ACTB,VIM,ACTC1,ACTA1
RhoA Signaling	2.87	0.0242	ACTB,ACTC1,ACTA1
LXR/RXR Activation	2.83	0.0234	ALB,HPX,TF
PI3K/AKT Signaling	2.83	0.0234	YWHAQ,YWHAE,YWHAZ
FXR/RXR Activation	2.75	0.0219	ALB,HPX,TF
Glycolysis I	2.63	0.0488	ENO1,GAPDH
Tec Kinase Signaling	2.56	0.0188	ACTB,ACTC1,ACTA1
Gluconeogenesis I	2.53	0.0435	ENO1,GAPDH
Tight Junction Signaling	2.5	0.018	ACTB,ACTC1,ACTA1
Unfolded protein response	2.39	0.037	HSPA1A/HSPA1B,HSPA5
Calcium Signaling	2.37	0.0161	TPM2,ACTC1,ACTA1
Agranulocyte Adhesion and Diapedesis	2.35	0.0158	ACTB,ACTC1,ACTA1
ERK/MAPK Signaling	2.34	0.0157	YWHAQ,YWHAZ,HSPB1
Protein Kinase A Signaling	2.29	0.0101	YWHAQ,YWHAE,PDIA3,YWHAZ
Leukocyte Extravasation Signaling	2.26	0.0147	ACTB,ACTC1,ACTA1
Integrin Signaling	2.24	0.0144	ACTB,ACTC1,ACTA1
Actin Cytoskeleton Signaling	2.17	0.0136	ACTB,ACTC1,ACTA1
Glucocorticoid Receptor Signaling	1.88	0.0107	ACTB,HSPA1A/HSPA1B,HSPA5
NADH Repair	1.85	0.125	GAPDH
Glutathione Redox Reactions II	1.85	0.125	PDIA3
Pentose Phosphate Pathway (Oxidative Branch)	1.76	1E-01	PGLS
IL-6 Signaling	1.75	0.0172	CRP,HSPB1
Diphthamide Biosynthesis	1.68	0.0833	EEF2
phagosome maturation	1.68	0.0157	PRDX1,TUBB
eNOS Signaling	1.52	0.0129	HSPA1A/HSPA1B,HSPA5
Endoplasmic Reticulum Stress Pathway	1.44	0.0476	HSPA5
Pentose Phosphate Pathway	1.42	0.0455	PGLS
Dendritic Cell Maturation	1.41	0.0112	PDIA3,FSCN1
Maturity Onset Diabetes of Young (MODY) Signaling	1.37	4E-02	GAPDH
Lipid Antigen Presentation by CD1	1.35	0.0385	PDIA3
AMPK Signaling	1.34	0.0103	EEF2,ACTB
Cardiac Hypertrophy Signaling	1.2	0.00862	PDIA3,HSPB1
Antigen Presentation Pathway	1.2	0.027	PDIA3
TCA Cycle II (Eukaryotic)	1.16	0.0244	IDH3A
Neuroprotective Role of THOP1 in Alzheimer's Disease	1.11	0.0217	YWHAE
Wnt/Ca+ pathway	1.01	0.0169	PDIA3
PCP pathway	0.978	0.0159	HSPB1
Phospholipases	0.947	0.0147	PDIA3
IL-17 Signaling	0.924	0.0139	CRP
Melatonin Signaling	0.902	0.0132	PDIA3
Role of BRCA1 in DNA Damage Response	0.891	0.0128	ACTB
Leptin Signaling in Obesity	0.891	0.0128	PDIA3
GPCR-Mediated Integration of Enteroendocrine Signaling Exemplified by an L Cell	0.886	0.0127	PDIA3
UVA-Induced MAPK Signaling	0.838	0.0112	PDIA3
GPCR-Mediated Nutrient Sensing in Enteroendocrine Cells	0.829	0.011	PDIA3
TR/RXR Activation	0.825	0.0109	ENO1
Neuropathic Pain Signaling In Dorsal Horn Neurons	0.776	0.00962	PDIA3
Antioxidant Action of Vitamin C	0.772	0.00952	PDIA3
phagosome formation	0.757	0.00917	PDIA3
Sphingosine-1-phosphate Signaling	0.743	0.00885	PDIA3
Axonal Guidance Signaling	0.743	0.00455	PDIA3,TUBB
p38 MAPK Signaling	0.729	0.00855	HSPB1
Oxidative Phosphorylation	0.723	0.0084	ATP5A1
Atherosclerosis Signaling	0.703	8E-03	ALB
Synaptic Long Term Potentiation	0.697	0.00787	PDIA3
P2Y Purigenic Receptor Signaling Pathway	0.691	0.00775	PDIA3
Hereditary Breast Cancer Signaling	0.685	0.00763	ACTB
PI3K Signaling in B Lymphocytes	0.682	0.00758	PDIA3
Sperm Motility	0.671	0.00735	PDIA3
IL-12 Signaling and Production in Macrophages	0.668	0.0073	ALB
Aryl Hydrocarbon Receptor Signaling	0.643	0.00685	HSPB1
Regulation of eIF4 and p70S6K Signaling	0.633	0.00667	RPSA
Synaptic Long Term Depression	0.631	0.00662	PDIA3
Glioblastoma Multiforme Signaling	0.631	0.00662	PDIA3
Dopamine-DARPP32 Feedback in cAMP Signaling	0.575	0.00571	PDIA3
CREB Signaling in Neurons	0.567	0.00559	PDIA3
Granulocyte Adhesion and Diapedesis	0.567	0.00559	HSPB1
PPARα/RXRα Activation	0.561	0.00549	PDIA3
Production of Nitric Oxide and Reactive Oxygen Species in Macrophages	0.553	0.00538	ALB
Role of NFAT in Cardiac Hypertrophy	0.553	0.00538	PDIA3
Endothelin-1 Signaling	0.551	0.00535	PDIA3
EIF2 Signaling	0.551	0.00535	RPSA
Mitochondrial Dysfunction	0.549	0.00532	ATP5A1
mTOR Signaling	0.539	0.00518	RPSA
Thrombin Signaling	0.533	0.0051	PDIA3
RAR Activation	0.532	0.00508	ACTB
Breast Cancer Regulation by Stathmin1	0.532	0.00508	TUBB
Role of Macrophages, Fibroblasts and Endothelial Cells in Rheumatoid Arthritis	0.383	0.00331	PDIA3

## Sheet: Functions and disease
© 2000-2016 QIAGEN. All rights reserved.
Category	p-value	Molecules
Cellular Movement	1.58E-15-8.76E-03	LCP1,YWHAE,PDIA3,PRDX1,ACTB,MAPRE1,HSPA1A/HSPA1B,YWHAZ,VIM,CAPG,TUBB,HSPA5,YWHAQ,ENO1,ALB,FSCN1,CRP,GAPDH,ARHGDIA,CBFB,GTPBP4,ACTC1,HSPB1,RPSA
Immunological Disease	1.58E-15-1.57E-02	PRDX1,PDIA3,HSPA1A/HSPA1B,HSPA5,TPM2,TUBB,CBFB,ACTA1,LCP1,HPX,YWHAE,EEF2,MAPRE1,ATP5A1,ACTB,GDI2,YWHAZ,PSME2,VIM,CAPG,ENO1,ALB,PSME1,CRP,CORO2A,GAPDH,ARHGDIA,RPSA,HSPB1
Inflammatory Disease	1.58E-15-1.57E-02	HPX,LCP1,EEF2,PRDX1,PDIA3,ACTB,MAPRE1,HSPA1A/HSPA1B,PSME2,VIM,CAPG,TUBB,HSPA5,TPM2,ENO1,ALB,TF,CRP,GAPDH,ARHGDIA,ACTA1,RPSA
Inflammatory Response	1.58E-15-1.57E-02	LCP1,HPX,PDIA3,PRDX1,EEF2,ACTB,MAPRE1,HSPA1A/HSPA1B,PSME2,VIM,CAPG,TUBB,TPM2,HSPA5,ENO1,ALB,TF,CRP,GAPDH,ARHGDIA,ACTA1,HSPB1,RPSA
Connective Tissue Disorders	3.06E-09-1.58E-02	LCP1,EEF2,PRDX1,PDIA3,ACTB,MAPRE1,HSPA1A/HSPA1B,VIM,HSPA5,TPM2,ENO1,ALB,TF,CRP,CBFB,ACTA1,RPSA
Skeletal and Muscular Disorders	3.06E-09-1.63E-02	LCP1,PDIA3,PRDX1,EEF2,MAPRE1,ACTB,HSPA1A/HSPA1B,YWHAZ,VIM,HSPA5,TPM2,ENO1,ALB,PSME1,TF,CRP,GAPDH,CBFB,ACTC1,ACTA1,HSPB1,RPSA
Cell Death and Survival	1.1E-07-1.75E-02	PDIA3,PRDX1,HSPA1A/HSPA1B,HSPA5,TUBB,YWHAQ,CBFB,ACTC1,LCP1,YWHAE,EEF2,ACTB,ATP5A1,YWHAZ,PSME2,VIM,ENO1,ALB,HNRNPH1,TF,CRP,GAPDH,ARHGDIA,RPSA,HSPB1
Cellular Assembly and Organization	2.83E-07-1.75E-02	LCP1,PDIA3,MAPRE1,ACTB,HSPA1A/HSPA1B,YWHAZ,VIM,CAPG,TPM2,HSPA5,TUBB,ALB,TF,FSCN1,CRP,GAPDH,CBFB,ARHGDIA,ACTC1,ACTA1,HSPB1
Tissue Development	2.83E-07-1.46E-02	HPX,PDIA3,ACTB,MAPRE1,VIM,TPM2,HSPA5,TUBB,ALB,TF,FSCN1,CRP,CBFB,GTPBP4,ACTC1,ACTA1,HSPB1,RPSA
Organismal Injury and Abnormalities	3.3E-07-1.73E-02	PCBP1,PDIA3,PRDX1,HSPA1A/HSPA1B,TUBB,TPM2,HSPA5,YWHAQ,CNDP2,CBFB,IDH3A,GTPBP4,ACTC1,ACTA1,LCP1,HPX,YWHAE,EEF2,MAPRE1,ACTB,ATP5A1,PSME2,YWHAZ,GDI2,VIM,CAPG,ENO1,ALB,PSME1,HNRNPH1,TF,FSCN1,CRP,GAPDH,CORO2A,ARHGDIA,HSPB1,RPSA
Cellular Growth and Proliferation	4.07E-07-1.65E-02	LCP1,HPX,PRDX1,PDIA3,ATP5A1,ACTB,MAPRE1,HSPA1A/HSPA1B,PSME2,YWHAZ,VIM,HSPA5,TUBB,YWHAQ,ENO1,ALB,TF,FSCN1,CRP,GAPDH,CBFB,ARHGDIA,GTPBP4,ACTC1,ACTA1,RPSA,HSPB1
Cellular Function and Maintenance	4.62E-06-1.75E-02	LCP1,HPX,YWHAE,PDIA3,ACTB,MAPRE1,HSPA1A/HSPA1B,PSME2,VIM,CAPG,TPM2,HSPA5,TUBB,YWHAQ,ENO1,ALB,TF,FSCN1,CRP,GAPDH,ARHGDIA,CBFB,HSPB1
Cellular Development	1.93E-05-1.65E-02	LCP1,HPX,EEF2,PDIA3,ACTB,MAPRE1,HSPA1A/HSPA1B,YWHAZ,VIM,TPM2,HSPA5,TUBB,YWHAQ,ENO1,ALB,TF,FSCN1,CRP,GAPDH,CBFB,ARHGDIA,GTPBP4,ACTC1,ACTA1,RPSA,HSPB1
Organ Development	3E-05-1.05E-02	ALB,VIM,CBFB,ACTC1,ACTA1
Organismal Development	3E-05-1.55E-02	LCP1,YWHAE,ACTB,ATP5A1,MAPRE1,YWHAZ,VIM,TF,FSCN1,CBFB,ARHGDIA,ACTC1,ACTA1,HSPB1,RPSA
Skeletal and Muscular System Development and Function	3E-05-3.51E-03	VIM,ACTC1,ACTA1
Free Radical Scavenging	7.43E-05-1.24E-02	ALB,TF,PRDX1,ACTB,CRP,YWHAZ,ARHGDIA,HSPB1
Infectious Diseases	1.14E-04-1.57E-02	HPX,PRDX1,PDIA3,ACTB,PSME2,HSPA5,TUBB,ALB,HNRNPH1,FSCN1,CRP,GAPDH,ACTC1,RPSA
Cell-To-Cell Signaling and Interaction	1.23E-04-1.4E-02	LCP1,PDIA3,ACTB,HSPA1A/HSPA1B,PSME2,VIM,ALB,TF,CRP,GAPDH,ARHGDIA,GTPBP4,RPSA,HSPB1
Organ Morphology	1.64E-04-1.22E-02	ALB,TF,YWHAE,FSCN1,CRP,ARHGDIA,HSPA5,ACTC1
Reproductive System Development and Function	1.64E-04-1.22E-02	ALB,TF
Hepatic System Disease	1.86E-04-1.05E-02	HPX,ALB,CRP,VIM
Cell Cycle	2.76E-04-1.57E-02	YWHAQ,TF,YWHAE,EEF2,PRDX1,MAPRE1,HSPA1A/HSPA1B,VIM,GTPBP4,TUBB,HSPB1
Cardiovascular Disease	3.31E-04-1.63E-02	HPX,LCP1,YWHAE,PRDX1,HSPA1A/HSPA1B,VIM,CAPG,ALB,TF,CRP,GAPDH,ARHGDIA,CBFB,ACTC1,ACTA1,HSPB1,RPSA
Immune Cell Trafficking	3.78E-04-7.02E-03	LCP1,ALB,PRDX1,ACTB,HSPA1A/HSPA1B,CRP,CAPG,CBFB,HSPB1
Organismal Survival	5.72E-04-5.72E-04	LCP1,YWHAE,TF,PRDX1,PDIA3,ACTB,FSCN1,CRP,VIM,ARHGDIA,CBFB,HSPA5,ACTC1,ACTA1,RPSA
Post-Translational Modification	5.85E-04-1.75E-02	ALB,HSPA1A/HSPA1B,YWHAZ,CBFB,GTPBP4,HSPA5,HSPB1
Protein Folding	5.85E-04-5.85E-04	HSPA1A/HSPA1B,HSPA5,HSPB1
Nucleic Acid Metabolism	8.33E-04-1.69E-02	YWHAE,TF,ATP5A1,CRP,HSPA1A/HSPA1B,PGLS,GAPDH,IDH3A
Small Molecule Biochemistry	8.33E-04-1.69E-02	HPX,YWHAE,PRDX1,PDIA3,ATP5A1,PGLS,HSPA1A/HSPA1B,VIM,CNDP2,ALB,TF,CRP,GAPDH,IDH3A
Cellular Compromise	9.53E-04-1.57E-02	HPX,EEF2,CRP,VIM,ARHGDIA,HSPA5,TUBB
Cardiovascular System Development and Function	1.05E-03-1.4E-02	YWHAE,PRDX1,ATP5A1,YWHAZ,VIM,HSPA5,TF,CRP,CBFB,ARHGDIA,ACTC1,RPSA,HSPB1
Cell Morphology	1.11E-03-1.75E-02	LCP1,YWHAE,PDIA3,EEF2,PRDX1,ACTB,MAPRE1,YWHAZ,VIM,CAPG,HSPA5,YWHAQ,ALB,FSCN1,CRP,ARHGDIA,ACTC1,HSPB1
Developmental Disorder	1.21E-03-1.63E-02	YWHAE,ACTB,ATP5A1,VIM,TUBB,TPM2,ALB,TF,CRP,ARHGDIA,CBFB,ACTC1,ACTA1,RPSA
Amino Acid Metabolism	1.76E-03-1.05E-02	CNDP2,ALB
Auditory Disease	1.76E-03-5.27E-03	ACTB
Carbohydrate Metabolism	1.76E-03-1.63E-02	ALB,PGLS,GAPDH,IDH3A,ACTA1
Cell-mediated Immune Response	1.76E-03-1.22E-02	LCP1,HPX,CRP,CBFB
Drug Metabolism	1.76E-03-8.76E-03	ALB,PDIA3
Energy Production	1.76E-03-2.25E-03	ALB,ATP5A1,HSPA1A/HSPA1B
Hematopoiesis	1.76E-03-1.05E-02	HPX,LCP1,CRP,CBFB
Lipid Metabolism	1.76E-03-1.57E-02	ALB,VIM
Lymphoid Tissue Structure and Development	1.76E-03-1.05E-02	HPX,CRP,CBFB
Molecular Transport	1.76E-03-1.63E-02	HPX,ALB,TF,CRP,GAPDH,VIM,ACTA1
Ophthalmic Disease	1.76E-03-1.76E-03	ACTB
Tissue Morphology	1.76E-03-1.26E-02	ENO1,HPX,TF,YWHAE,PRDX1,FSCN1,CRP,VIM,CBFB,ARHGDIA,HSPA5,ACTA1,HSPB1
Tumor Morphology	1.76E-03-1.4E-02	ENO1,ALB,TF,HSPA1A/HSPA1B,YWHAZ,VIM,HSPA5
Protein Trafficking	1.98E-03-1.98E-03	YWHAQ,YWHAE,YWHAZ
Connective Tissue Development and Function	2.6E-03-7.02E-03	PRDX1,HSPA1A/HSPA1B,VIM,ARHGDIA,HSPA5,ACTA1
Antigen Presentation	3.51E-03-3.51E-03	LCP1
Digestive System Development and Function	3.51E-03-1.4E-02	ALB,CRP,VIM
Nervous System Development and Function	3.51E-03-1.22E-02	ALB,YWHAE,PDIA3,FSCN1,ACTB,VIM,HSPA5,HSPB1,RPSA
Humoral Immune Response	5.27E-03-7.02E-03	LCP1
Renal and Urological System Development and Function	5.27E-03-1.22E-02	TF,ARHGDIA
Respiratory System Development and Function	5.27E-03-5.27E-03	CRP
Organismal Functions	5.87E-03-8.76E-03	CRP,VIM,HSPB1
Cell Signaling	6.03E-03-6.03E-03	YWHAQ,GDI2,ARHGDIA
Nutritional Disease	8.76E-03-1.57E-02	ALB,TF
RNA Trafficking	8.76E-03-8.76E-03	ALB
Hepatic System Development and Function	1.05E-02-1.05E-02	ALB
Endocrine System Development and Function	1.22E-02-1.22E-02	TF
