# Supplementary material for: Comparative proteomic analysis reveals different responses in porcine lymph nodes to virulent and attenuated homologous African swine fever virus strains
Source: Vet Res. 2018 Sep 12;49:90. doi: 10.1186/s13567-018-0585-z (PMC6134756; doi:10.1186/s13567-018-0585-z)
Supplement: Supplementary file 6 — Additional file 6. Canonical pathways and functions significantly regulated by virulent ASFV in porcine lymph node at 1 dpi. The analysis is derived from the Ingenuity Pathways Analysis. [file 13567_2018_585_MOESM6_ESM.xls]

## Sheet: Canonical Pathways
© 2000-2016 QIAGEN. All rights reserved.
Ingenuity Canonical Pathways	-log(p-value)	Ratio	Molecules
Remodeling of Epithelial Adherens Junctions	9.34	0.0882	ACTA2,MAPRE1,ACTB,TUBB,ACTC1,ACTA1
Clathrin-mediated Endocytosis Signaling	6.67	0.0319	ALB,TF,ACTA2,ACTB,ACTC1,ACTA1
Mechanisms of Viral Exit from Host Cells	6.52	0.0976	ACTA2,ACTB,ACTC1,ACTA1
Epithelial Adherens Junction Signaling	5.74	0.0338	ACTA2,ACTB,TUBB,ACTC1,ACTA1
Virus Entry via Endocytic Pathways	5.04	0.0421	ACTA2,ACTB,ACTC1,ACTA1
14-3-3-mediated Signaling	4.65	0.0336	YWHAQ,YWHAE,PDIA3,TUBB
RhoA Signaling	4.58	0.0323	ACTA2,ACTB,ACTC1,ACTA1
p70S6K Signaling	4.57	0.032	YWHAQ,YWHAE,PDIA3,EEF2
Tec Kinase Signaling	4.15	0.025	ACTA2,ACTB,ACTC1,ACTA1
Tight Junction Signaling	4.08	0.024	ACTA2,ACTB,ACTC1,ACTA1
RhoGDI Signaling	3.96	0.0223	ACTA2,ACTB,ACTC1,ACTA1
Calcium Signaling	3.9	0.0215	ACTA2,TPM2,ACTC1,ACTA1
ILK Signaling	3.89	0.0214	ACTA2,ACTB,ACTC1,ACTA1
Agranulocyte Adhesion and Diapedesis	3.86	0.0211	ACTA2,ACTB,ACTC1,ACTA1
Leukocyte Extravasation Signaling	3.74	0.0196	ACTA2,ACTB,ACTC1,ACTA1
Integrin Signaling	3.71	0.0192	ACTA2,ACTB,ACTC1,ACTA1
Actin Cytoskeleton Signaling	3.62	0.0182	ACTA2,ACTB,ACTC1,ACTA1
Signaling by Rho Family GTPases	3.5	0.0169	ACTA2,ACTB,ACTC1,ACTA1
LXR/RXR Activation	3.12	0.0234	ALB,TF,GC
FXR/RXR Activation	3.04	0.0219	ALB,TF,GC
Glycolysis I	2.82	0.0488	PGK1,TPI1
Acute Phase Response Signaling	2.76	0.0175	ALB,TF,SERPINA3
Neuroprotective Role of THOP1 in Alzheimer's Disease	2.73	0.0435	YWHAE,SERPINA3
Cell Cycle: G2/M DNA Damage Checkpoint Regulation	2.67	0.0408	YWHAQ,YWHAE
Myc Mediated Apoptosis Signaling	2.53	0.0345	YWHAQ,YWHAE
ERK5 Signaling	2.44	0.0312	YWHAQ,YWHAE
HIPPO signaling	2.18	0.023	YWHAQ,YWHAE
IGF-1 Signaling	2.07	0.0202	YWHAQ,YWHAE
Glutathione Redox Reactions II	1.95	0.125	PDIA3
Oxidative Phosphorylation	1.92	0.0168	ATP5B,ATP5A1
phagosome maturation	1.87	0.0157	PRDX1,TUBB
PI3K/AKT Signaling	1.86	0.0156	YWHAQ,YWHAE
4-aminobutyrate Degradation I	1.86	1E-01	SUCLG2
Diphthamide Biosynthesis	1.78	0.0833	EEF2
Glutamate Degradation III (via 4-aminobutyrate)	1.78	0.0833	SUCLG2
Protein Kinase A Signaling	1.75	0.00754	YWHAQ,YWHAE,PDIA3
Dendritic Cell Maturation	1.59	0.0112	PDIA3,FSCN2
Sucrose Degradation V (Mammalian)	1.58	0.0526	TPI1
Mitochondrial Dysfunction	1.55	0.0106	ATP5B,ATP5A1
AMPK Signaling	1.52	0.0103	EEF2,ACTB
Lipid Antigen Presentation by CD1	1.45	0.0385	PDIA3
Antigen Presentation Pathway	1.3	0.027	PDIA3
TCA Cycle II (Eukaryotic)	1.25	0.0244	IDH3A
Gluconeogenesis I	1.2	0.0217	PGK1
Wnt/Ca+ pathway	1.1	0.0169	PDIA3
Phospholipases	1.04	0.0147	PDIA3
Melatonin Signaling	0.996	0.0132	PDIA3
Role of BRCA1 in DNA Damage Response	0.985	0.0128	ACTB
Leptin Signaling in Obesity	0.985	0.0128	PDIA3
GPCR-Mediated Integration of Enteroendocrine Signaling Exemplified by an L Cell	0.98	0.0127	PDIA3
Acute Myeloid Leukemia Signaling	0.964	0.0122	IDH1
UVA-Induced MAPK Signaling	0.931	0.0112	PDIA3
GPCR-Mediated Nutrient Sensing in Enteroendocrine Cells	0.922	0.011	PDIA3
Axonal Guidance Signaling	0.901	0.00455	PDIA3,TUBB
Neuropathic Pain Signaling In Dorsal Horn Neurons	0.867	0.00962	PDIA3
Antioxidant Action of Vitamin C	0.864	0.00952	PDIA3
Glioma Signaling	0.86	0.00943	IDH1
phagosome formation	0.849	0.00917	PDIA3
Sphingosine-1-phosphate Signaling	0.834	0.00885	PDIA3
Atherosclerosis Signaling	0.794	8E-03	ALB
Synaptic Long Term Potentiation	0.787	0.00787	PDIA3
P2Y Purigenic Receptor Signaling Pathway	0.781	0.00775	PDIA3
Hereditary Breast Cancer Signaling	0.775	0.00763	ACTB
PI3K Signaling in B Lymphocytes	0.772	0.00758	PDIA3
Sperm Motility	0.76	0.00735	PDIA3
IL-12 Signaling and Production in Macrophages	0.757	0.0073	ALB
Regulation of eIF4 and p70S6K Signaling	0.722	0.00667	RPSA
Synaptic Long Term Depression	0.719	0.00662	PDIA3
Glioblastoma Multiforme Signaling	0.719	0.00662	PDIA3
Aldosterone Signaling in Epithelial Cells	0.692	0.00617	PDIA3
Dopamine-DARPP32 Feedback in cAMP Signaling	0.662	0.00571	PDIA3
CREB Signaling in Neurons	0.653	0.00559	PDIA3
PPARα/RXRα Activation	0.647	0.00549	PDIA3
Production of Nitric Oxide and Reactive Oxygen Species in Macrophages	0.638	0.00538	ALB
Role of NFAT in Cardiac Hypertrophy	0.638	0.00538	PDIA3
Hepatic Fibrosis / Hepatic Stellate Cell Activation	0.636	0.00535	ACTA2
Endothelin-1 Signaling	0.636	0.00535	PDIA3
EIF2 Signaling	0.636	0.00535	RPSA
IL-8 Signaling	0.634	0.00532	LASP1
ERK/MAPK Signaling	0.628	0.00524	YWHAQ
mTOR Signaling	0.624	0.00518	RPSA
Thrombin Signaling	0.619	0.0051	PDIA3
RAR Activation	0.617	0.00508	ACTB
Breast Cancer Regulation by Stathmin1	0.617	0.00508	TUBB
Cardiac Hypertrophy Signaling	0.555	0.00431	PDIA3
Huntington's Disease Signaling	0.551	0.00426	ATP5B
Glucocorticoid Receptor Signaling	0.486	0.00356	ACTB
Role of Macrophages, Fibroblasts and Endothelial Cells in Rheumatoid Arthritis	0.46	0.00331	PDIA3

## Sheet: Functions and disease
© 2000-2016 QIAGEN. All rights reserved.
Category	p-value	Molecules
Cellular Movement	1.01E-11-4.2E-02	YWHAE,PDIA3,PRDX1,ACTB,MAPRE1,SERPINA3,CAPG,TMOD3,TUBB,IDH1,YWHAQ,ALB,ACTA2,TPI1,CBFB,GC,ACTC1,LASP1,RPSA
Immunological Disease	1.01E-11-4.11E-02	PGK1,YWHAE,EEF2,PRDX1,PDIA3,MAPRE1,ATP5A1,ACTB,CAPG,SERPINA3,TUBB,TPM2,IDH1,ALB,ACTA2,TPI1,CORO2A,CBFB,GC,ACTA1,RPSA
Inflammatory Disease	1.01E-11-3.74E-02	PGK1,PRDX1,PDIA3,EEF2,ACTB,MAPRE1,CAPG,TUBB,TPM2,ALB,ACTA2,TF,TPI1,GC,ACTA1,RPSA
Inflammatory Response	1.01E-11-3.03E-02	PGK1,PDIA3,PRDX1,EEF2,MAPRE1,ACTB,SERPINA3,CAPG,TMOD3,TPM2,TUBB,ALB,TF,ACTA2,TPI1,GC,ACTA1,RPSA
Organismal Injury and Abnormalities	2.33E-07-4.16E-02	PRDX1,PDIA3,SERPINA3,TPM2,TUBB,IDH1,YWHAQ,FSCN2,CBFB,IDH3A,GC,ACTC1,LASP1,ACTA1,PGK1,YWHAE,EEF2,MAPRE1,ATP5A1,ACTB,CAPG,TMOD3,ALB,ATP5B,ACTA2,TF,HNRNPH1,TPI1,CORO2A,RPSA
Cellular Assembly and Organization	5.19E-07-3.71E-02	EEF2,PDIA3,MAPRE1,ACTB,CAPG,SERPINA3,TMOD3,TPM2,TUBB,ALB,TF,CBFB,ACTC1,ACTA1,LASP1
Tissue Development	5.19E-07-3.9E-02	PGK1,ACTB,MAPRE1,SERPINA3,TMOD3,TPM2,TUBB,IDH1,ALB,TF,ATP5B,FSCN2,CBFB,ACTC1,ACTA1,RPSA
Connective Tissue Disorders	3.72E-06-4.11E-02	PGK1,PRDX1,PDIA3,EEF2,ACTB,MAPRE1,TPM2,IDH1,ALB,TF,ACTA2,CBFB,GC,ACTA1,RPSA
Skeletal and Muscular Disorders	3.72E-06-2.27E-02	PGK1,PDIA3,PRDX1,EEF2,MAPRE1,ACTB,SERPINA3,TPM2,IDH1,ALB,TF,ACTA2,TPI1,CBFB,ACTC1,ACTA1,RPSA
Carbohydrate Metabolism	1.89E-05-2.62E-02	PGK1,ALB,TPI1,IDH3A,ACTA1,RPSA,IDH1
Cellular Development	1.89E-05-4.11E-02	YWHAQ,ALB,ATP5B,TF,PDIA3,ACTB,MAPRE1,CBFB,TMOD3,TPM2,TUBB,ACTC1,ACTA1,RPSA,IDH1
Cellular Growth and Proliferation	1.89E-05-4.11E-02	PGK1,PDIA3,PRDX1,MAPRE1,ACTB,ATP5A1,SERPINA3,TUBB,IDH1,YWHAQ,ALB,ATP5B,TF,ACTA2,CBFB,ACTC1,ACTA1,LASP1,RPSA
Organ Development	1.89E-05-1.68E-02	ALB,ACTA2,TF,FSCN2,CBFB,TMOD3,GC,ACTC1,ACTA1
Organismal Development	1.89E-05-3.98E-02	PGK1,YWHAE,PRDX1,ATP5A1,ACTB,SERPINA3,TMOD3,ALB,TF,ATP5B,FSCN2,CBFB,ACTC1,ACTA1,LASP1,RPSA
Skeletal and Muscular System Development and Function	1.89E-05-3.57E-02	YWHAE,ACTA2,PDIA3,CBFB,SERPINA3,GC,ACTC1,ACTA1
Infectious Diseases	3.87E-05-3.17E-02	ALB,HNRNPH1,ACTA2,ATP5B,PDIA3,SUCLG2,PRDX1,ACTB,TUBB,ACTC1,IDH1,RPSA
Organ Morphology	1.03E-04-3.98E-02	ALB,TF,YWHAE,FSCN2,ACTC1,LASP1,ACTA1
Cell Death and Survival	1.27E-04-4.22E-02	YWHAE,PRDX1,PDIA3,EEF2,ACTB,ATP5A1,SERPINA3,TMOD3,TUBB,IDH1,YWHAQ,ALB,HNRNPH1,TF,CBFB,ACTC1,RPSA
Digestive System Development and Function	3.19E-04-2.62E-02	ALB,ACTA2,CBFB,TMOD3,LASP1
Hematological System Development and Function	3.19E-04-4.25E-02	ALB,ACTA2,PDIA3,PRDX1,ACTB,CAPG,SERPINA3,CBFB,TMOD3,GC,ACTC1
Hematopoiesis	3.19E-04-3.3E-02	PRDX1,CBFB,TMOD3
Hepatic System Development and Function	3.19E-04-1.39E-02	ALB,ACTA2,CBFB,TMOD3
Protein Synthesis	3.19E-04-3.19E-04	ALB,PRDX1
Nucleic Acid Metabolism	4.21E-04-3.44E-02	PGK1,YWHAE,TF,ATP5B,SUCLG2,ATP5A1,IDH3A,RPSA,IDH1
Small Molecule Biochemistry	4.21E-04-3.98E-02	PGK1,YWHAE,PDIA3,SUCLG2,PRDX1,ATP5A1,IDH1,ALB,ATP5B,TF,TPI1,IDH3A,GC,RPSA
Cardiovascular System Development and Function	4.88E-04-4.25E-02	PGK1,TF,ATP5B,YWHAE,ACTA2,PRDX1,ATP5A1,SERPINA3,CBFB,TMOD3,ACTC1,LASP1,RPSA
DNA Replication, Recombination, and Repair	5.51E-04-3.44E-02	TF,YWHAE,PRDX1,PDIA3,IDH1
Cell-To-Cell Signaling and Interaction	5.9E-04-3.57E-02	ALB,TF,ACTA2,PDIA3,ACTB,GC,RPSA
Connective Tissue Development and Function	6.49E-04-3.57E-02	ACTA2,PRDX1,CBFB,TMOD3,ACTA1,IDH1
Tissue Morphology	6.49E-04-3.57E-02	TF,YWHAE,ACTA2,PRDX1,CBFB,TMOD3,ACTC1,ACTA1
Developmental Disorder	6.99E-04-4.06E-02	PGK1,YWHAE,ACTB,ATP5A1,TUBB,TPM2,IDH1,ALB,ACTA2,TF,CBFB,GC,ACTC1,ACTA1,RPSA
Free Radical Scavenging	8.31E-04-1.8E-02	ALB,TF,PRDX1,ACTB,SERPINA3,IDH1
Visual System Development and Function	1.22E-03-1.11E-02	ACTA2,FSCN2
Amino Acid Metabolism	1.4E-03-8.36E-03	ALB
Cell Cycle	1.4E-03-3.44E-02	YWHAQ,TF,YWHAE,EEF2,PRDX1,MAPRE1,TMOD3,IDH1
Cell Morphology	1.4E-03-3.8E-02	YWHAQ,ALB,ACTA2,PRDX1,EEF2,PDIA3,MAPRE1,ACTB,FSCN2,CBFB,CAPG,SERPINA3,TMOD3,ACTC1,ACTA1,RPSA
Cellular Compromise	1.4E-03-3.03E-02	ALB,EEF2,MAPRE1,TUBB
Cellular Function and Maintenance	1.4E-03-3.71E-02	PDIA3,PRDX1,MAPRE1,ACTB,CAPG,TMOD3,TPM2,TUBB,IDH1,YWHAQ,ALB,ATP5B,TF,CBFB,ACTC1,LASP1
Drug Metabolism	1.4E-03-3.71E-02	PGK1,ALB,PDIA3,GC
Energy Production	1.4E-03-1.43E-03	ALB,ATP5B,ATP5A1
Gene Expression	1.4E-03-3.84E-02	ALB,TF,YWHAE,PRDX1,CBFB
Lipid Metabolism	1.4E-03-3.98E-02	ALB,SUCLG2,GC,RPSA,IDH1
Molecular Transport	1.4E-03-3.98E-02	ALB,TF,YWHAE,ATP5B,GC,ACTA1,LASP1,IDH1
Ophthalmic Disease	1.4E-03-4.06E-02	TF,ACTA2,ACTB,FSCN2
Post-Translational Modification	1.4E-03-4.28E-02	ALB,PDIA3,PRDX1
Renal and Urological Disease	1.4E-03-3.03E-02	ALB,HNRNPH1,TF,ACTB,CBFB,SERPINA3,TUBB,GC,IDH1
Organismal Survival	1.88E-03-1.88E-03	ACTA2,YWHAE,TF,PDIA3,PRDX1,ACTB,CBFB,TMOD3,ACTC1,ACTA1,RPSA,IDH1
Immune Cell Trafficking	1.93E-03-3.65E-02	ALB,PRDX1,ACTB,CAPG,SERPINA3,CBFB,GC
Cell-mediated Immune Response	2.79E-03-2.79E-03	CBFB
Lymphoid Tissue Structure and Development	2.79E-03-1.8E-02	CBFB
Nervous System Development and Function	2.79E-03-4.11E-02	TF,YWHAE,IDH1,RPSA
Renal and Urological System Development and Function	4.19E-03-4.19E-03	TF
Vitamin and Mineral Metabolism	4.19E-03-3.71E-02	GC
Endocrine System Development and Function	6.97E-03-9.74E-03	TF,GC
Nutritional Disease	6.97E-03-1.25E-02	ALB,TF
RNA Trafficking	6.97E-03-6.97E-03	ALB
Tumor Morphology	9.27E-03-3.61E-02	ALB,TF,SERPINA3
Hypersensitivity Response	1.5E-02-3.03E-02	ALB,CBFB
Protein Trafficking	1.68E-02-1.68E-02	YWHAQ,YWHAE
RNA Post-Transcriptional Modification	3.57E-02-4.25E-02	ALB,HNRNPH1
Cell Signaling	4.28E-02-4.28E-02	PDIA3,PRDX1
