# Supplementary material for: Comparative proteomic analysis reveals different responses in porcine lymph nodes to virulent and attenuated homologous African swine fever virus strains
Source: Vet Res. 2018 Sep 12;49:90. doi: 10.1186/s13567-018-0585-z (PMC6134756; doi:10.1186/s13567-018-0585-z)
Supplement: Supplementary file 7 — Additional file 7. Canonical pathways and functions significantly regulated by attenuated ASFV in porcine lymph node at 3 dpi. The analysis is derived from the Ingenuity Pathways Analysis. [file 13567_2018_585_MOESM7_ESM.xls]

## Sheet: Canonical Pathways
© 2000-2016 QIAGEN. All rights reserved.
Ingenuity Canonical Pathways	-log(p-value)	Ratio	Molecules
Remodeling of Epithelial Adherens Junctions	7.77	0.0882	TUBA1B,ARPC2,MAPRE1,ACTB,TUBB,ACTG1
14-3-3-mediated Signaling	7.76	0.0588	TUBA1B,YWHAG,PDIA3,YWHAB,YWHAZ,VIM,TUBB
Clathrin-mediated Endocytosis Signaling	6.39	0.0372	HSPA8,ALB,TF,ARPC2,ACTB,SERPINA1,ACTG1
RhoGDI Signaling	5.28	0.0335	GNAI2,ARPC2,ACTB,GDI2,ARHGDIA,ACTG1
Cell Cycle: G2/M DNA Damage Checkpoint Regulation	3.61	0.0612	YWHAG,YWHAB,YWHAZ
phagosome maturation	3.55	0.0315	TUBA1B,TUBB,NAPA,PRDX2
Huntington's Disease Signaling	3.54	0.0213	HSPA8,PSME1,ATP5B,PSME2,NAPA
Signaling by Rho Family GTPases	3.53	0.0212	GNAI2,ARPC2,ACTB,VIM,ACTG1
Myc Mediated Apoptosis Signaling	3.39	0.0517	YWHAG,YWHAB,YWHAZ
ERK5 Signaling	3.27	0.0469	YWHAG,YWHAB,YWHAZ
Germ Cell-Sertoli Cell Junction Signaling	3.14	0.0245	TUBA1B,ACTB,TUBB,ACTG1
Caveolar-mediated Endocytosis Signaling	3.1	0.0411	ALB,ACTB,ACTG1
NRF2-mediated Oxidative Stress Response	2.98	0.0222	FTL,ACTB,UBE2K,ACTG1
Sertoli Cell-Sertoli Cell Junction Signaling	2.93	0.0215	TUBA1B,ACTB,TUBB,ACTG1
HIPPO signaling	2.88	0.0345	YWHAG,YWHAB,YWHAZ
Polyamine Regulation in Colon Cancer	2.83	0.087	PSME1,PSME2
Regulation of Actin-based Motility by Rho	2.8	0.0323	ARPC2,ACTB,ARHGDIA
Fcγ Receptor-mediated Phagocytosis in Macrophages and Monocytes	2.72	0.0303	ARPC2,ACTB,ACTG1
IGF-1 Signaling	2.72	0.0303	YWHAG,YWHAB,YWHAZ
Protein Kinase A Signaling	2.52	0.0126	GNAI2,YWHAG,PDIA3,YWHAB,YWHAZ
RhoA Signaling	2.44	0.0242	ARPC2,ACTB,ACTG1
Antigen Presentation Pathway	2.42	0.0541	PSMB9,PDIA3
LXR/RXR Activation	2.4	0.0234	ALB,TF,SERPINA1
PI3K/AKT Signaling	2.4	0.0234	YWHAG,YWHAB,YWHAZ
Axonal Guidance Signaling	2.33	0.0114	GNAI2,TUBA1B,PDIA3,ARPC2,TUBB
Glycolysis I	2.33	0.0488	ENO1,TPI1
FXR/RXR Activation	2.32	0.0219	ALB,TF,SERPINA1
Cellular Effects of Sildenafil (Viagra)	2.28	0.0211	PDIA3,ACTB,ACTG1
MSP-RON Signaling Pathway	2.22	0.0426	ACTB,ACTG1
Tec Kinase Signaling	2.13	0.0188	GNAI2,ACTB,ACTG1
Tight Junction Signaling	2.08	0.018	ACTB,NAPA,ACTG1
ILK Signaling	1.95	0.016	ACTB,VIM,ACTG1
Mitochondrial Dysfunction	1.94	0.016	PRDX3,ATP5B,PARK7
Agranulocyte Adhesion and Diapedesis	1.93	0.0158	GNAI2,ACTB,ACTG1
ERK/MAPK Signaling	1.93	0.0157	YWHAG,YWHAB,YWHAZ
Hypusine Biosynthesis	1.91	2E-01	EIF5A
Breast Cancer Regulation by Stathmin1	1.89	0.0152	GNAI2,TUBA1B,TUBB
Agrin Interactions at Neuromuscular Junction	1.88	0.0286	ACTB,ACTG1
Leukocyte Extravasation Signaling	1.85	0.0147	GNAI2,ACTB,ACTG1
Integrin Signaling	1.83	0.0144	ARPC2,ACTB,ACTG1
Melatonin Signaling	1.82	0.0263	GNAI2,PDIA3
GPCR-Mediated Integration of Enteroendocrine Signaling Exemplified by an L Cell	1.78	0.0253	GNAI2,PDIA3
Actin Cytoskeleton Signaling	1.76	0.0136	ARPC2,ACTB,ACTG1
PRPP Biosynthesis I	1.71	0.125	PRPS1
Glutathione Redox Reactions II	1.71	0.125	PDIA3
Formaldehyde Oxidation II (Glutathione-dependent)	1.71	0.125	ESD
Crosstalk between Dendritic Cells and Natural Killer Cells	1.68	0.0222	ACTB,ACTG1
FAK Signaling	1.68	0.0222	ACTB,ACTG1
GPCR-Mediated Nutrient Sensing in Enteroendocrine Cells	1.67	0.022	GNAI2,PDIA3
Death Receptor Signaling	1.66	0.0217	ACTB,ACTG1
Virus Entry via Endocytic Pathways	1.63	0.0211	ACTB,ACTG1
Pyruvate Fermentation to Lactate	1.61	1E-01	LDHB
VEGF Signaling	1.61	0.0204	ACTB,ACTG1
Paxillin Signaling	1.58	0.0198	ACTB,ACTG1
Sphingosine-1-phosphate Signaling	1.49	0.0177	GNAI2,PDIA3
fMLP Signaling in Neutrophils	1.48	0.0174	GNAI2,ARPC2
Calcium Transport I	1.47	0.0714	ANXA5
Atherosclerosis Signaling	1.41	0.016	ALB,SERPINA1
Granzyme B Signaling	1.41	0.0625	LMNB1
Parkinson's Signaling	1.41	0.0625	PARK7
P2Y Purigenic Receptor Signaling Pathway	1.39	0.0155	GNAI2,PDIA3
IL-12 Signaling and Production in Macrophages	1.34	0.0146	ALB,SERPINA1
Sucrose Degradation V (Mammalian)	1.34	0.0526	TPI1
Synaptic Long Term Depression	1.27	0.0132	GNAI2,PDIA3
Aldosterone Signaling in Epithelial Cells	1.21	0.0123	HSPA8,PDIA3
Lipid Antigen Presentation by CD1	1.2	0.0385	PDIA3
Androgen Biosynthesis	1.2	0.0385	HSD17B14
Glutathione Redox Reactions I	1.2	0.0385	GPX1
Dopamine-DARPP32 Feedback in cAMP Signaling	1.15	0.0114	GNAI2,PDIA3
Ephrin Receptor Signaling	1.15	0.0113	GNAI2,ARPC2
CREB Signaling in Neurons	1.14	0.0112	GNAI2,PDIA3
Production of Nitric Oxide and Reactive Oxygen Species in Macrophages	1.11	0.0108	ALB,SERPINA1
Role of NFAT in Cardiac Hypertrophy	1.11	0.0108	GNAI2,PDIA3
Endothelin-1 Signaling	1.1	0.0107	GNAI2,PDIA3
Coagulation System	1.08	0.0286	SERPINA1
Thrombin Signaling	1.07	0.0102	GNAI2,PDIA3
TCA Cycle II (Eukaryotic)	1.01	0.0244	IDH3A
Retinol Biosynthesis	0.994	0.0233	ESD
Gluconeogenesis I	0.966	0.0217	ENO1
Estrogen Biosynthesis	0.958	0.0213	HSD17B14
Cardiac Hypertrophy Signaling	0.947	0.00862	GNAI2,PDIA3
Unfolded protein response	0.901	0.0185	HSPA8
Actin Nucleation by ARP-WASP Complex	0.886	0.0179	ARPC2
Wnt/Ca+ pathway	0.865	0.0169	PDIA3
Role of PI3K/AKT Signaling in the Pathogenesis of Influenza	0.826	0.0154	GNAI2
Xenobiotic Metabolism Signaling	0.825	0.00725	FTL,ESD
Estrogen-Dependent Breast Cancer Signaling	0.814	0.0149	HSD17B14
Glucocorticoid Receptor Signaling	0.813	0.00712	HSPA8,ACTB
Phospholipases	0.808	0.0147	PDIA3
IL-17 Signaling	0.785	0.0139	CRP
CCR5 Signaling in Macrophages	0.774	0.0135	GNAI2
Ephrin B Signaling	0.769	0.0133	GNAI2
Chemokine Signaling	0.769	0.0133	GNAI2
Role of BRCA1 in DNA Damage Response	0.754	0.0128	ACTB
Leptin Signaling in Obesity	0.754	0.0128	PDIA3
VDR/RXR Activation	0.749	0.0127	SERPINB1
UVA-Induced MAPK Signaling	0.702	0.0112	PDIA3
TR/RXR Activation	0.689	0.0109	ENO1
IL-1 Signaling	0.681	0.0106	GNAI2
α-Adrenergic Signaling	0.669	0.0103	GNAI2
G Beta Gamma Signaling	0.665	0.0102	GNAI2
HIF1α Signaling	0.642	0.00962	LDHB
Neuropathic Pain Signaling In Dorsal Horn Neurons	0.642	0.00962	PDIA3
Antioxidant Action of Vitamin C	0.638	0.00952	PDIA3
Amyotrophic Lateral Sclerosis Signaling	0.631	0.00935	GPX1
Rac Signaling	0.631	0.00935	ARPC2
phagosome formation	0.624	0.00917	PDIA3
Androgen Signaling	0.607	0.00877	GNAI2
IL-6 Signaling	0.601	0.00862	CRP
Oxidative Phosphorylation	0.591	0.0084	ATP5B
Corticotropin Releasing Hormone Signaling	0.585	0.00826	GNAI2
CCR3 Signaling in Eosinophils	0.582	0.0082	GNAI2
CD28 Signaling in T Helper Cells	0.579	0.00813	ARPC2
Gαi Signaling	0.579	0.00813	GNAI2
Synaptic Long Term Potentiation	0.567	0.00787	PDIA3
Hereditary Breast Cancer Signaling	0.555	0.00763	ACTB
PI3K Signaling in B Lymphocytes	0.553	0.00758	PDIA3
GNRH Signaling	0.544	0.00741	GNAI2
Sperm Motility	0.542	0.00735	PDIA3
Relaxin Signaling	0.518	0.0069	GNAI2
Regulation of eIF4 and p70S6K Signaling	0.506	0.00667	RPSA
Glioblastoma Multiforme Signaling	0.504	0.00662	PDIA3
eNOS Signaling	0.494	0.00645	HSPA8
CXCR4 Signaling	0.483	0.00625	GNAI2
Cdc42 Signaling	0.464	0.00592	ARPC2
Role of NFAT in Regulation of the Immune Response	0.448	0.00565	GNAI2
Dendritic Cell Maturation	0.446	0.00562	PDIA3
Granulocyte Adhesion and Diapedesis	0.444	0.00559	GNAI2
PPARα/RXRα Activation	0.438	0.00549	PDIA3
Hepatic Fibrosis / Hepatic Stellate Cell Activation	0.429	0.00535	COL6A1
EIF2 Signaling	0.429	0.00535	RPSA
IL-8 Signaling	0.427	0.00532	GNAI2
mTOR Signaling	0.418	0.00518	RPSA
AMPK Signaling	0.414	0.00513	ACTB
RAR Activation	0.411	0.00508	ACTB
cAMP-mediated signaling	0.37	0.00448	GNAI2
G-Protein Coupled Receptor Signaling	0.316	0.00379	GNAI2
Role of Macrophages, Fibroblasts and Endothelial Cells in Rheumatoid Arthritis	0.276	0.00331	PDIA3
Molecular Mechanisms of Cancer	0.217	0.00268	GNAI2

## Sheet: Functions and disease
© 2000-2016 QIAGEN. All rights reserved.
Category	p-value	Molecules
Skeletal and Muscular Disorders	9.41E-12-1.97E-02	TUBA1B,PDIA3,GPX1,LDHB,COL6A1,PRPS1,PARK7,SERPINA1,NAPA,PSMB9,CAPZB,MAPRE1,ACTB,YWHAZ,VIM,HNRNPDL,GNAI2,HSPA8,ENO1,PSME1,ALB,PRDX3,FTL,TF,TPI1,CRP,ACTG1,RPSA,PRDX2
Cellular Movement	3.85E-10-1.97E-02	SERPINB1,PDIA3,ACTB,MAPRE1,YWHAZ,VIM,CAPG,TUBB,LMNB1,GNAI2,ENO1,ALB,PARK7,TPI1,ARPC2,ANXA5,CRP,ARHGDIA,SERPINA1,PRDX2,RPSA
Immunological Disease	3.85E-10-1.73E-02	TUBA1B,PDIA3,TUBB,LDHB,PRPS1,COL6A1,ANXA5,SERPINA1,NAPA,PSMB4,PSMB9,CAPZB,COTL1,MAPRE1,ACTB,GDI2,YWHAZ,PSME2,VIM,CAPG,ESD,HSPA8,ENO1,ALB,PSME1,TPI1,CRP,ARHGDIA,EIF5A,ACTG1,PRDX2,RPSA
Inflammatory Disease	3.85E-10-1.97E-02	PDIA3,GPX1,TUBB,LDHB,ANXA5,SERPINA1,NAPA,PSMB9,CAPZB,COTL1,MAPRE1,ACTB,PSME2,VIM,CAPG,GNAI2,HSPA8,ENO1,ALB,FTL,TF,TPI1,CRP,EIF5A,ARHGDIA,PRDX2,RPSA
Inflammatory Response	3.85E-10-1.97E-02	SERPINB1,PDIA3,CLIC1,GPX1,TUBB,LDHB,ANXA5,SERPINA1,NAPA,PSMB9,CAPZB,COTL1,ACTB,MAPRE1,PSME2,VIM,CAPG,GNAI2,HSPA8,ENO1,ALB,FTL,TF,TPI1,CRP,ARHGDIA,ACTG1,RPSA,PRDX2
Cell Death and Survival	4.24E-08-1.97E-02	SRI,PDIA3,GPX1,TUBB,LMNB1,PRPS1,COL6A1,PARK7,ANXA5,UBE2K,SERPINA1,NAPA,PSMB4,PSMA6,YWHAG,YWHAB,ACTB,PSME2,YWHAZ,VIM,HSPA8,GNAI2,ENO1,PRDX3,ALB,TF,CRP,ARHGDIA,EIF5A,RPSA,PRDX2
Organismal Injury and Abnormalities	4.69E-08-1.92E-02	TUBA1B,TUBB,LMNB1,LDHB,PRPS1,NAPA,PSMA6,YWHAG,YWHAB,YWHAZ,PSME2,CAPG,HSPA8,PRDX3,ATP5B,ARPC2,EIF5A,ACTG1,PRDX2,RPSA,SERPINB1,SRI,PDIA3,CLIC1,GPX1,TBCB,RAB15,COL6A1,PARK7,ANXA5,SERPINA1,IDH3A,PSMB4,PSMB9,CAPZB,COTL1,MAPRE1,ACTB,GDI2,VIM,HNRNPDL,ESD,GNAI2,ENO1,ALB,FTL,PSME1,TF,TPI1,CRP,ARHGDIA,HSD17B14
Free Radical Scavenging	1.13E-07-8.24E-03	FTL,ALB,PRDX3,TF,PARK7,ACTB,CLIC1,CRP,GPX1,YWHAZ,SERPINA1,ARHGDIA,PRDX2
Cell-To-Cell Signaling and Interaction	4.14E-07-1.97E-02	PSMB9,PDIA3,ACTB,CLIC1,GPX1,PSME2,VIM,CAPG,HSPA8,GNAI2,PSME1,ALB,TF,PARK7,ANXA5,CRP,SERPINA1,ARHGDIA,ACTG1,PRDX2,RPSA
Connective Tissue Disorders	3.39E-06-9.88E-03	PSMB9,PDIA3,ACTB,MAPRE1,GPX1,VIM,LDHB,GNAI2,HSPA8,ENO1,ALB,FTL,TF,CRP,ACTG1,RPSA,PRDX2
Developmental Disorder	6.04E-06-1.97E-02	ACTB,GPX1,VIM,HNRNPDL,TUBB,LDHB,GNAI2,ALB,PRDX3,FTL,PRPS1,COL6A1,TF,PARK7,CRP,ARHGDIA,SERPINA1,ACTG1,RPSA
Small Molecule Biochemistry	7.03E-06-1.85E-02	YWHAG,COTL1,PDIA3,GPX1,VIM,HSPA8,GNAI2,ENO1,PRDX3,FTL,ALB,PRPS1,TF,PARK7,ATP5B,TPI1,ANXA5,CRP,SERPINA1,IDH3A,PRDX2,HSD17B14,RPSA
Protein Trafficking	2.7E-05-1.69E-02	RAB15,HSPA8,YWHAG,PDIA3,YWHAB,GDI2,YWHAZ,EIF5A,NAPA
Cellular Growth and Proliferation	4.44E-05-1.86E-02	PDIA3,CLIC1,GPX1,TUBB,LMNB1,COL6A1,PARK7,SERPINA1,YWHAG,MAPRE1,ACTB,YWHAZ,PSME2,VIM,GNAI2,HSPA8,ENO1,PRDX3,ALB,FTL,ATP5B,TF,CRP,EIF5A,ARHGDIA,ACTG1,RPSA,PRDX2
Cellular Assembly and Organization	1.26E-04-1.72E-02	SRI,CAPZB,PDIA3,MAPRE1,ACTB,YWHAZ,VIM,CAPG,TUBB,LMNB1,HSPA8,GNAI2,FTL,PRDX3,ALB,TF,PARK7,ARPC2,ANXA5,CRP,ARHGDIA,ACTG1,NAPA
Cellular Function and Maintenance	1.26E-04-1.72E-02	SRI,SERPINB1,PDIA3,CLIC1,GPX1,TUBB,RAB15,PARK7,ANXA5,SERPINA1,NAPA,PSMB9,CAPZB,ACTB,MAPRE1,PSME2,VIM,CAPG,HSPA8,GNAI2,ENO1,FTL,ALB,PRDX3,TF,ATP5B,ARPC2,CRP,ARHGDIA,EIF5A,ACTG1,PRDX2
Cell Morphology	1.66E-04-1.72E-02	HSPA8,PRDX3,ALB,CAPZB,PARK7,MAPRE1,ANXA5,ACTB,CLIC1,CRP,YWHAZ,VIM,ARHGDIA,CAPG,LMNB1
Lipid Metabolism	1.74E-04-1.48E-02	YWHAG,COTL1,PDIA3,GPX1,VIM,GNAI2,HSPA8,ENO1,PRDX3,FTL,ALB,PARK7,ANXA5,SERPINA1,HSD17B14,PRDX2
Vitamin and Mineral Metabolism	1.74E-04-1.48E-02	HSPA8,ENO1,YWHAG,VIM,SERPINA1,HSD17B14
Protein Synthesis	2.15E-04-1.11E-02	GNAI2,HSPA8,SERPINB1,PARK7,TF,PDIA3,UBE2K,SERPINA1,ARHGDIA
Reproductive System Disease	2.68E-04-1.48E-02	GNAI2,PSMB9,ALB,TF,ANXA5,SERPINA1
Organ Morphology	3.27E-04-1.88E-02	SRI,SERPINB1,CAPZB,GPX1,LMNB1,GNAI2,ALB,PRDX3,COL6A1,PARK7,TF,CRP,ARHGDIA
Reproductive System Development and Function	3.27E-04-1.72E-02	ALB,TF
Tissue Development	3.46E-04-1.97E-02	SRI,CAPZB,CLIC1,MAPRE1,GPX1,VIM,TUBB,LMNB1,GNAI2,ALB,COL6A1,ATP5B,TF,ANXA5,ARPC2,CRP,ACTG1,RPSA
Infectious Diseases	4.28E-04-1.77E-02	SERPINB1,PSMB9,PDIA3,ACTB,PSME2,HNRNPDL,TUBB,FTL,ALB,PRPS1,ATP5B,ANXA5,CRP,SERPINA1,RPSA,PRDX2
Immune Cell Trafficking	5.19E-04-1.97E-02	GNAI2,SERPINB1,ALB,ACTB,ANXA5,CRP,CAPG,SERPINA1,PRDX2
Molecular Transport	5.93E-04-1.85E-02	SRI,PDIA3,YWHAB,CLIC1,SEC13,GPX1,YWHAZ,GDI2,VIM,GNAI2,HSPA8,RAB15,PRDX3,ALB,FTL,ATP5B,PARK7,TF,CRP,EIF5A,NAPA,PRDX2
Renal and Urological Disease	6.21E-04-1.85E-02	ALB,CRP,ARHGDIA
Cellular Development	8.37E-04-1.86E-02	SERPINB1,PDIA3,CLIC1,GPX1,TUBB,LMNB1,COL6A1,SERPINA1,NAPA,YWHAG,CAPZB,MAPRE1,ACTB,YWHAZ,VIM,GNAI2,HSPA8,ENO1,PRDX3,FTL,ALB,ATP5B,TF,CRP,EIF5A,ARHGDIA,RPSA,PRDX2
Cardiovascular System Development and Function	1.01E-03-1.97E-02	SRI,YWHAG,GPX1,YWHAZ,VIM,GNAI2,ALB,PRDX3,ATP5B,TF,ANXA5,CRP,ARHGDIA,RPSA
Cell Cycle	1.01E-03-1.72E-02	GNAI2,TUBA1B,TF,MAPRE1,VIM,TUBB,LMNB1
Cell Signaling	1.14E-03-1.72E-02	HSPA8,GNAI2,TF,PARK7,YWHAB,GDI2,ARHGDIA,PRDX2
Hepatic System Disease	1.23E-03-1.5E-02	SRI,PSMB9,YWHAG,COTL1,CLIC1,MAPRE1,ACTB,GPX1,GDI2,VIM,CAPG,HNRNPDL,RAB15,HSPA8,FTL,PRDX3,ALB,COL6A1,TF,ATP5B,TPI1,CRP,ARHGDIA,SERPINA1,ACTG1
Tissue Morphology	1.79E-03-1.72E-02	GNAI2,SERPINB1,PSMB9,ENO1,CAPZB,TF,PARK7,ANXA5,GPX1,CRP,VIM,ARHGDIA,SERPINA1,LMNB1,PRDX2
Nucleic Acid Metabolism	2.26E-03-1.72E-02	HSPA8,GNAI2,PRPS1,ATP5B,CRP,IDH3A,RPSA
Amino Acid Metabolism	2.48E-03-1.48E-02	ALB
Carbohydrate Metabolism	2.48E-03-1.48E-02	PRPS1,TPI1,ANXA5,IDH3A
Cellular Compromise	2.48E-03-1.72E-02	FTL,PRDX3,ANXA5,GPX1,CRP,VIM,ARHGDIA,TUBB
DNA Replication, Recombination, and Repair	2.48E-03-1.23E-02	GNAI2,ENO1,PDIA3,VIM,SERPINA1
Drug Metabolism	2.48E-03-1.48E-02	HSPA8,ALB,PARK7,PDIA3,GPX1
Energy Production	2.48E-03-4.43E-03	HSPA8,ALB,ATP5B
Nervous System Development and Function	2.48E-03-1.73E-02	GNAI2,ALB,PARK7,GPX1,VIM,LMNB1,ACTG1,RPSA
Organismal Development	2.48E-03-1.72E-02	SRI,YWHAG,CAPZB,ACTB,GPX1,YWHAZ,VIM,PARK7,ATP5B,TF,ANXA5,ARHGDIA,ACTG1,RPSA
Post-Translational Modification	2.48E-03-1.48E-02	GNAI2,FTL,ALB,TF,PARK7,YWHAZ,PRDX2
Respiratory System Development and Function	2.48E-03-7.42E-03	COL6A1,CRP,SERPINA1,LMNB1
Tumor Morphology	2.48E-03-9.52E-03	ENO1,ALB,PSMA6,TF,VIM,NAPA
Organismal Functions	3.01E-03-1.23E-02	GNAI2,ANXA5,CLIC1,CRP,VIM
Protein Degradation	3.6E-03-1.11E-02	HSPA8,SERPINB1,FTL,PARK7,TF,PDIA3,UBE2K,SERPINA1
Skeletal and Muscular System Development and Function	3.8E-03-1.97E-02	GNAI2,SRI,COL6A1,CAPZB,ATP5B,ANXA5,CLIC1,VIM,ACTG1,LMNB1
Cellular Response to Therapeutics	4.95E-03-1.48E-02	PRDX3,GPX1,ACTG1,PRDX2
Connective Tissue Development and Function	4.95E-03-1.97E-02	PSMB4,PRDX3,ARPC2,VIM,ARHGDIA,LMNB1
Digestive System Development and Function	4.95E-03-1.48E-02	ALB,VIM
Embryonic Development	4.95E-03-8.6E-03	SRI,CAPZB,ANXA5,VIM,ACTG1,LMNB1
Organ Development	4.95E-03-1.48E-02	SRI,ALB,CAPZB,ANXA5,VIM,ACTG1
RNA Trafficking	6.85E-03-1.23E-02	ALB,EIF5A
Renal and Urological System Development and Function	7.42E-03-1.72E-02	TF,ARHGDIA
Hematopoiesis	9.88E-03-1.24E-02	GNAI2,PARK7,ARHGDIA
Humoral Immune Response	9.88E-03-1.97E-02	GNAI2
Cell-mediated Immune Response	1.23E-02-1.72E-02	CRP
Nutritional Disease	1.23E-02-1.72E-02	ALB,TF
Lymphoid Tissue Structure and Development	1.24E-02-1.97E-02	GNAI2,ARHGDIA
Gene Expression	1.33E-02-1.48E-02	ALB,YWHAG,TF,YWHAB,GPX1,YWHAZ
Hepatic System Development and Function	1.48E-02-1.48E-02	ALB
Endocrine System Development and Function	1.72E-02-1.72E-02	TF
Organismal Survival	1.72E-02-1.72E-02	GPX1

## Sheet: Networks
© 2000-2016 QIAGEN. All rights reserved.
