# Supplementary material for: Comparative proteomic analysis reveals different responses in porcine lymph nodes to virulent and attenuated homologous African swine fever virus strains
Source: Vet Res. 2018 Sep 12;49:90. doi: 10.1186/s13567-018-0585-z (PMC6134756; doi:10.1186/s13567-018-0585-z)
Supplement: Supplementary file 8 — Additional file 8. Canonical pathways and functions significantly regulated by virulent ASFV in porcine lymph node at 3 dpi. The analysis is derived from the Ingenuity Pathways Analysis. [file 13567_2018_585_MOESM8_ESM.xls]

## Sheet: Canonical Pathways
© 2000-2016 QIAGEN. All rights reserved.
Ingenuity Canonical Pathways	-log(p-value)	Ratio	Molecules
14-3-3-mediated Signaling	8.05	0.0588	TUBA1B,YWHAG,YWHAE,YWHAB,YWHAZ,VIM,TUBB
Remodeling of Epithelial Adherens Junctions	6.35	0.0735	TUBA1B,ARPC2,ACTB,TUBB,ACTG1
Clathrin-mediated Endocytosis Signaling	5.4	0.0319	ALB,TF,ARPC2,ACTB,SERPINA1,ACTG1
Cell Cycle: G2/M DNA Damage Checkpoint Regulation	5.35	0.0816	YWHAG,YWHAE,YWHAB,YWHAZ
Myc Mediated Apoptosis Signaling	5.05	0.069	YWHAG,YWHAE,YWHAB,YWHAZ
Epithelial Adherens Junction Signaling	4.69	0.0338	TUBA1B,ARPC2,ACTB,TUBB,ACTG1
Acute Phase Response Signaling	4.39	0.0292	ALB,FTL,TF,CRP,SERPINA1
Mechanisms of Viral Exit from Host Cells	3.97	0.0732	ACTB,LMNB1,ACTG1
p70S6K Signaling	3.74	0.032	YWHAG,YWHAE,YWHAB,YWHAZ
Huntington's Disease Signaling	3.74	0.0213	PSME1,ATP5B,PSME2,HSPA5,NAPA
phagosome maturation	3.72	0.0315	TUBA1B,TUBB,NAPA,PRDX2
Germ Cell-Sertoli Cell Junction Signaling	3.3	0.0245	TUBA1B,ACTB,TUBB,ACTG1
Gap Junction Signaling	3.25	0.0238	TUBA1B,ACTB,TUBB,ACTG1
Caveolar-mediated Endocytosis Signaling	3.22	0.0411	ALB,ACTB,ACTG1
RhoGDI Signaling	3.15	0.0223	ARPC2,ACTB,GDI2,ACTG1
NRF2-mediated Oxidative Stress Response	3.14	0.0222	FTL,ACTB,UBE2K,ACTG1
Sertoli Cell-Sertoli Cell Junction Signaling	3.09	0.0215	TUBA1B,ACTB,TUBB,ACTG1
Polyamine Regulation in Colon Cancer	2.91	0.087	PSME1,PSME2
VEGF Signaling	2.85	0.0306	YWHAE,ACTB,ACTG1
Fcγ Receptor-mediated Phagocytosis in Macrophages and Monocytes	2.84	0.0303	ARPC2,ACTB,ACTG1
Signaling by Rho Family GTPases	2.71	0.0169	ARPC2,ACTB,VIM,ACTG1
RhoA Signaling	2.56	0.0242	ARPC2,ACTB,ACTG1
LXR/RXR Activation	2.52	0.0234	ALB,TF,SERPINA1
FXR/RXR Activation	2.44	0.0219	ALB,TF,SERPINA1
Glycolysis I	2.41	0.0488	ENO1,ENO3
Gluconeogenesis I	2.32	0.0435	ENO1,ENO3
MSP-RON Signaling Pathway	2.3	0.0426	ACTB,ACTG1
Tight Junction Signaling	2.2	0.018	ACTB,NAPA,ACTG1
ILK Signaling	2.06	0.016	ACTB,VIM,ACTG1
ERK/MAPK Signaling	2.04	0.0157	YWHAG,YWHAB,YWHAZ
Agrin Interactions at Neuromuscular Junction	1.96	0.0286	ACTB,ACTG1
Hypusine Biosynthesis	1.95	2E-01	EIF5A
Integrin Signaling	1.94	0.0144	ARPC2,ACTB,ACTG1
Protein Kinase A Signaling	1.91	0.0101	YWHAG,YWHAE,YWHAB,YWHAZ
Actin Cytoskeleton Signaling	1.87	0.0136	ARPC2,ACTB,ACTG1
Crosstalk between Dendritic Cells and Natural Killer Cells	1.75	0.0222	ACTB,ACTG1
FAK Signaling	1.75	0.0222	ACTB,ACTG1
PRPP Biosynthesis I	1.75	0.125	PRPS2
Formaldehyde Oxidation II (Glutathione-dependent)	1.75	0.125	ESD
Death Receptor Signaling	1.74	0.0217	ACTB,ACTG1
Regulation of Actin-based Motility by Rho	1.73	0.0215	ARPC2,ACTB
Virus Entry via Endocytic Pathways	1.71	0.0211	ACTB,ACTG1
Paxillin Signaling	1.66	0.0198	ACTB,ACTG1
Xenobiotic Metabolism Signaling	1.61	0.0109	FTL,HSP90AB1,ESD
Glucocorticoid Receptor Signaling	1.59	0.0107	HSP90AB1,ACTB,HSPA5
Arginine Degradation I (Arginase Pathway)	1.54	0.0769	OAT
Calcium Transport I	1.51	0.0714	ANXA5
Atherosclerosis Signaling	1.49	0.016	ALB,SERPINA1
Granzyme B Signaling	1.45	0.0625	LMNB1
Arginine Degradation VI (Arginase 2 Pathway)	1.45	0.0625	OAT
Parkinson's Signaling	1.45	0.0625	PARK7
IL-12 Signaling and Production in Macrophages	1.42	0.0146	ALB,SERPINA1
Cellular Effects of Sildenafil (Viagra)	1.39	0.0141	ACTB,ACTG1
Proline Biosynthesis II (from Arginine)	1.38	0.0526	OAT
Endoplasmic Reticulum Stress Pathway	1.33	0.0476	HSPA5
eNOS Signaling	1.32	0.0129	HSP90AB1,HSPA5
Tec Kinase Signaling	1.3	0.0125	ACTB,ACTG1
Methylglyoxal Degradation III	1.3	0.0435	AKR1B1
Aldosterone Signaling in Epithelial Cells	1.29	0.0123	HSP90AB1,HSPA5
Arginine Biosynthesis IV	1.28	0.0417	OAT
Androgen Biosynthesis	1.24	0.0385	HSD17B14
Citrulline Biosynthesis	1.24	0.0385	OAT
Production of Nitric Oxide and Reactive Oxygen Species in Macrophages	1.18	0.0108	ALB,SERPINA1
Mitochondrial Dysfunction	1.17	0.0106	ATP5B,PARK7
Agranulocyte Adhesion and Diapedesis	1.16	0.0105	ACTB,ACTG1
Breast Cancer Regulation by Stathmin1	1.14	0.0102	TUBA1B,TUBB
Coagulation System	1.12	0.0286	SERPINA1
Axonal Guidance Signaling	1.11	0.00682	TUBA1B,ARPC2,TUBB
Leukocyte Extravasation Signaling	1.11	0.0098	ACTB,ACTG1
Superpathway of Citrulline Metabolism	1.08	0.0263	OAT
TCA Cycle II (Eukaryotic)	1.05	0.0244	IDH3A
Retinol Biosynthesis	1.03	0.0233	ESD
Neuroprotective Role of THOP1 in Alzheimer's Disease	1.01	0.0217	YWHAE
Estrogen Biosynthesis	0.997	0.0213	HSD17B14
Unfolded protein response	0.94	0.0185	HSPA5
Actin Nucleation by ARP-WASP Complex	0.925	0.0179	ARPC2
Induction of Apoptosis by HIV1	0.897	0.0167	SLC25A6
Hypoxia Signaling in the Cardiovascular System	0.864	0.0154	HSP90AB1
Mitotic Roles of Polo-Like Kinase	0.858	0.0152	HSP90AB1
Estrogen-Dependent Breast Cancer Signaling	0.852	0.0149	HSD17B14
IL-17 Signaling	0.823	0.0139	CRP
Role of BRCA1 in DNA Damage Response	0.791	0.0128	ACTB
Prostate Cancer Signaling	0.753	0.0116	HSP90AB1
TR/RXR Activation	0.726	0.0109	ENO1
Neuregulin Signaling	0.722	0.0108	HSP90AB1
PPAR Signaling	0.722	0.0108	HSP90AB1
Telomerase Signaling	0.698	0.0101	HSP90AB1
Rac Signaling	0.668	0.00935	ARPC2
Nitric Oxide Signaling in the Cardiovascular System	0.647	0.00885	HSP90AB1
fMLP Signaling in Neutrophils	0.64	0.0087	ARPC2
IL-6 Signaling	0.637	0.00862	CRP
Oxidative Phosphorylation	0.627	0.0084	ATP5B
CD28 Signaling in T Helper Cells	0.614	0.00813	ARPC2
Hereditary Breast Cancer Signaling	0.591	0.00763	ACTB
Aryl Hydrocarbon Receptor Signaling	0.55	0.00685	HSP90AB1
Cdc42 Signaling	0.497	0.00592	ARPC2
Ephrin Receptor Signaling	0.481	0.00565	ARPC2
PPARα/RXRα Activation	0.471	0.00549	HSP90AB1
AMPK Signaling	0.447	0.00513	ACTB
RAR Activation	0.443	0.00508	ACTB

## Sheet: Functions and disease
© 2000-2016 QIAGEN. All rights reserved.
Category	p-value	Molecules
Skeletal and Muscular Disorders	1.25E-10-1.79E-02	CA2,TUBA1B,CAPZB,ENO3,ACTB,YWHAZ,VIM,HNRNPDL,HSPA5,ENO1,PSME1,ALB,FTL,SLC25A6,PARK7,TF,CRP,SERPINA1,ACTG1,NAPA,PRDX2
Cellular Movement	1.96E-08-1.57E-02	YWHAE,ACTB,YWHAZ,VIM,TMOD3,TUBB,HSPA5,LMNB1,ENO1,ALB,HSP90AB1,PARK7,ARPC2,ANXA5,CRP,RNH1,SERPINA1,AKR1B1,PRDX2
Immunological Disease	1.96E-08-2.31E-02	TUBA1B,HSPA5,TUBB,SLC25A6,HSP90AB1,ANXA5,SERPINA1,NAPA,PSMB4,CAPZB,YWHAE,COTL1,ACTB,GDI2,YWHAZ,PSME2,VIM,ESD,ENO1,ALB,PSME1,CRP,EIF5A,ACTG1,PRDX2
Inflammatory Disease	1.96E-08-2.45E-02	CAPZB,COTL1,ACTB,PSME2,VIM,HSPA5,TUBB,ENO1,ALB,FTL,TF,ANXA5,CRP,EIF5A,SERPINA1,NAPA,PRDX2
Inflammatory Response	1.96E-08-2.45E-02	CA2,CAPZB,COTL1,CLIC1,ACTB,PSME2,VIM,TMOD3,TUBB,HSPA5,ENO1,ALB,FTL,TF,ANXA5,CRP,SERPINA1,AKR1B1,ACTG1,NAPA,PRDX2
Organismal Injury and Abnormalities	4.08E-08-2.45E-02	CA2,TUBA1B,CLIC1,ENO3,TBCB,TUBB,HSPA5,LMNB1,SLC25A6,PARK7,HSP90AB1,ANXA5,RNH1,TXNL1,SERPINA1,IDH3A,NAPA,SARNP,PSMB4,PSMA6,CAPZB,YWHAG,YWHAE,YWHAB,COTL1,OAT,ACTB,YWHAZ,PSME2,GDI2,VIM,TMOD3,HNRNPDL,ESD,ENO1,PSME1,FTL,ALB,ATP5B,TF,ARPC2,CRP,EIF5A,AKR1B1,ACTG1,HSD17B14,PRDX2
Free Radical Scavenging	1.98E-07-2.41E-02	FTL,ALB,HSP90AB1,PARK7,TF,ACTB,CLIC1,CRP,YWHAZ,SERPINA1,AKR1B1,PRDX2
Cell Death and Survival	1.54E-06-2.52E-02	PSMB4,CA2,PSMA6,YWHAG,YWHAE,YWHAB,ACTB,PSME2,YWHAZ,VIM,TMOD3,TUBB,HSPA5,LMNB1,ENO1,ALB,SLC25A6,TF,PARK7,HSP90AB1,ANXA5,CRP,UBE2K,SERPINA1,EIF5A,AKR1B1,NAPA,PRDX2
Cell-To-Cell Signaling and Interaction	2.91E-06-2.45E-02	CAPZB,YWHAG,CLIC1,ACTB,PSME2,VIM,PSME1,ALB,TF,PARK7,ANXA5,ARPC2,CRP,SERPINA1,AKR1B1,NAPA,ACTG1,PRDX2
Connective Tissue Disorders	4.98E-06-2.52E-02	CA2,ENO1,FTL,ALB,TF,ACTB,CRP,VIM,HSPA5,ACTG1,PRDX2
Developmental Disorder	4.98E-06-1.79E-02	CA2,YWHAE,ACTB,ENO3,VIM,TUBB,HNRNPDL,ALB,FTL,TF,PARK7,CRP,SERPINA1,ACTG1
Protein Trafficking	1.68E-05-1.68E-05	YWHAG,YWHAE,YWHAB,YWHAZ,EIF5A
Cellular Growth and Proliferation	5.17E-05-2.47E-02	YWHAG,ACTB,CLIC1,PSME2,YWHAZ,VIM,TUBB,HSPA5,LMNB1,ENO1,ALB,PRPS2,FTL,SLC25A6,PARK7,HSP90AB1,ATP5B,TF,CRP,RNH1,TXNL1,SERPINA1,EIF5A,AKR1B1,ACTG1,PRDX2
Small Molecule Biochemistry	6.45E-05-2.52E-02	CA2,YWHAG,COTL1,OAT,SEC13,VIM,HSPA5,ENO1,PRPS2,FTL,ALB,PARK7,ATP5B,HSP90AB1,TF,ANXA5,CRP,SERPINA1,IDH3A,AKR1B1,PRDX2,HSD17B14
Cellular Assembly and Organization	1.04E-04-2.5E-02	YWHAG,CAPZB,ACTB,YWHAZ,VIM,TMOD3,TUBB,HSPA5,LMNB1,FTL,ALB,TF,PARK7,ANXA5,ARPC2,CRP,SERPINA1,NAPA,ACTG1
Cellular Function and Maintenance	1.04E-04-2.45E-02	CA2,YWHAG,CAPZB,YWHAE,CLIC1,VIM,TUBB,HSPA5,ENO1,ALB,FTL,SLC25A6,TF,PARK7,ARPC2,CRP,SERPINA1,EIF5A,AKR1B1,ACTG1,NAPA,PRDX2
Infectious Diseases	1.35E-04-2.52E-02	CA2,ACTB,PSME2,HNRNPDL,TUBB,HSPA5,FTL,ALB,ATP5B,HSP90AB1,ANXA5,CRP,RNH1,SERPINA1,PRDX2
Molecular Transport	1.96E-04-2.52E-02	CA2,YWHAE,YWHAB,CLIC1,SEC13,GDI2,YWHAZ,VIM,HSPA5,ALB,FTL,TF,PARK7,ATP5B,CRP,EIF5A,AKR1B1,NAPA,PRDX2,SARNP
RNA Trafficking	1.96E-04-1.12E-02	ALB,EIF5A,SARNP
Reproductive System Disease	2.22E-04-2.45E-02	PSMB4,TUBA1B,CA2,CLIC1,YWHAZ,VIM,TUBB,LMNB1,ENO1,ALB,SLC25A6,TF,HSP90AB1,ANXA5,CRP,SERPINA1,IDH3A,AKR1B1,ACTG1
Organ Morphology	2.7E-04-2.01E-02	ALB,CAPZB,TF,YWHAE,PARK7,OAT,CRP,AKR1B1,HSPA5,LMNB1
Reproductive System Development and Function	2.7E-04-1.57E-02	ALB,TF
Hepatic System Disease	3.89E-04-1.35E-02	CA2,FTL,ALB,YWHAG,HSP90AB1,CRP,VIM,SERPINA1,HSPA5,ACTG1
Tissue Development	4.12E-04-2.23E-02	CA2,YWHAG,CAPZB,OAT,CLIC1,VIM,TMOD3,HSPA5,TUBB,LMNB1,ALB,ATP5B,TF,HSP90AB1,ARPC2,AKR1B1
Renal and Urological Disease	5.13E-04-2.45E-02	CA2,ACTB,TUBB,ALB,TF,HSP90AB1,ARPC2,ANXA5,CRP,SERPINA1,AKR1B1,SARNP,PRDX2
Cell Morphology	6.73E-04-2.45E-02	CAPZB,YWHAG,YWHAE,CLIC1,ACTB,OAT,YWHAZ,VIM,TMOD3,HSPA5,LMNB1,ALB,SLC25A6,PARK7,ARPC2,ANXA5,CRP,SERPINA1
Cellular Development	7.09E-04-2.45E-02	CA2,CAPZB,YWHAG,CLIC1,ACTB,YWHAZ,VIM,TMOD3,TUBB,HSPA5,LMNB1,ENO1,ALB,PRPS2,FTL,SLC25A6,HSP90AB1,ATP5B,TF,CRP,RNH1,EIF5A,NAPA,PRDX2
Cell Cycle	8.31E-04-2.01E-02	TF,YWHAE,YWHAB,VIM,TMOD3,LMNB1
Lipid Metabolism	9.14E-04-2.52E-02	YWHAG,COTL1,SEC13,VIM,ENO1,ALB,PARK7,HSP90AB1,ANXA5,SERPINA1,AKR1B1,PRDX2,HSD17B14
Vitamin and Mineral Metabolism	9.14E-04-2.52E-02	ENO1,YWHAG,VIM,SERPINA1,HSD17B14
Tumor Morphology	1.11E-03-1.79E-02	ENO1,ALB,PSMA6,HSP90AB1,TF,YWHAZ,VIM,HSPA5,NAPA
Cardiovascular System Development and Function	1.81E-03-1.79E-02	HSP90AB1,ANXA5,CRP,YWHAZ,VIM,HSPA5
Amino Acid Metabolism	2.25E-03-1.35E-02	ALB,OAT
Carbohydrate Metabolism	2.25E-03-1.35E-02	PRPS2,ANXA5,IDH3A,AKR1B1
Cardiovascular Disease	2.25E-03-2.03E-02	CA2,ALB,PARK7,TF,ANXA5,CRP,VIM,TMOD3,AKR1B1,PRDX2
Cellular Compromise	2.25E-03-2.23E-02	FTL,ANXA5,CRP,VIM,SERPINA1,HSPA5,TUBB
DNA Replication, Recombination, and Repair	2.25E-03-1.79E-02	ENO1,PARK7,VIM,SERPINA1
Drug Metabolism	2.25E-03-2.52E-02	ALB,YWHAG,HSP90AB1,PARK7,VIM,AKR1B1
Energy Production	2.25E-03-2.25E-03	ALB
Gene Expression	2.25E-03-1.35E-02	ALB,YWHAG,TF,YWHAE,YWHAB,YWHAZ
Nucleic Acid Metabolism	2.25E-03-2.35E-02	PRPS2,ATP5B,CRP,IDH3A,AKR1B1
Organismal Development	2.25E-03-2.47E-02	SLC25A6,HSP90AB1,TF,YWHAE,PARK7,ACTB,OAT,VIM,TMOD3,AKR1B1
Post-Translational Modification	2.25E-03-2.23E-02	FTL,ALB,CAPZB,HSP90AB1,PARK7,OAT,YWHAZ,UBE2K,HSPA5
Respiratory System Development and Function	2.25E-03-6.75E-03	CRP,SERPINA1,LMNB1
Tissue Morphology	2.25E-03-1.57E-02	ENO1,CAPZB,TF,PARK7,YWHAE,OAT,VIM,SERPINA1,TMOD3,AKR1B1
Protein Degradation	2.99E-03-8.52E-03	FTL,PARK7,TF,HSPA5
Cellular Response to Therapeutics	4.5E-03-4.5E-03	ACTG1
Connective Tissue Development and Function	4.5E-03-2.45E-02	PSMB4,ARPC2,VIM,TMOD3,HSPA5,LMNB1
Digestive System Development and Function	4.5E-03-2.23E-02	ALB,CRP,VIM,TMOD3
Embryonic Development	4.5E-03-2.45E-02	HSP90AB1,OAT,VIM,TMOD3,AKR1B1,LMNB1
Immune Cell Trafficking	4.5E-03-2.44E-02	ANXA5,CRP,SERPINA1,PRDX2
Nervous System Development and Function	4.5E-03-2.01E-02	ALB,YWHAG,YWHAE,PARK7,YWHAB,VIM,HSPA5,LMNB1
Organ Development	4.5E-03-2.23E-02	ALB,OAT,VIM,TMOD3,AKR1B1
Skeletal and Muscular System Development and Function	4.5E-03-1.79E-02	YWHAG,CAPZB,VIM
Visual System Development and Function	4.5E-03-1.57E-02	OAT
Renal and Urological System Development and Function	6.75E-03-1.12E-02	TF,AKR1B1
Protein Synthesis	8.52E-03-2.23E-02	CAPZB,PARK7,TF,YWHAB,ANXA5,ARPC2,CRP,HSPA5
Hematopoiesis	8.99E-03-2.23E-02	PARK7,TMOD3
Cell-mediated Immune Response	1.12E-02-1.57E-02	CRP
Nutritional Disease	1.12E-02-2.01E-02	ALB,TF,PRDX2
Organismal Functions	1.12E-02-1.79E-02	ANXA5,CLIC1,CRP,VIM,HNRNPDL
Hepatic System Development and Function	1.35E-02-2.23E-02	ALB,TMOD3
Endocrine System Development and Function	1.57E-02-2.52E-02	YWHAG,TF,HSP90AB1,VIM
Protein Folding	1.87E-02-1.87E-02	HSP90AB1,HSPA5
Organismal Survival	2.14E-02-2.14E-02	PSMB4,CAPZB,YWHAE,OAT,ACTB,VIM,TMOD3,HSPA5,LMNB1,HSP90AB1,TF,CRP,SERPINA1,ACTG1
Antigen Presentation	2.23E-02-2.23E-02	PSME2
Cell Signaling	2.23E-02-2.23E-02	CAPZB,PARK7,TF,YWHAB,PRDX2

## Sheet: Networks
© 2000-2016 QIAGEN. All rights reserved.
