# Supplementary material for: Comparative proteomic analysis reveals different responses in porcine lymph nodes to virulent and attenuated homologous African swine fever virus strains
Source: Vet Res. 2018 Sep 12;49:90. doi: 10.1186/s13567-018-0585-z (PMC6134756; doi:10.1186/s13567-018-0585-z)
Supplement: Supplementary file 9 — Additional file 9. Canonical pathways and functions significantly regulated by attenuates ASFV in porcine lymph node at 7 dpi. The analysis is derived from the Ingenuity Pathways Analysis. [file 13567_2018_585_MOESM9_ESM.xls]

## Sheet: Canonical Pathways
© 2000-2016 QIAGEN. All rights reserved.
Ingenuity Canonical Pathways	-log(p-value)	Ratio	Molecules
Remodeling of Epithelial Adherens Junctions	6.97	0.0735	ACTR2.ARPC2.ACTB.TUBB.ACTG1
Signaling by Rho Family GTPases	5.55	0.0254	STMN1.ACTR2.ARPC2.ACTB.VIM.ACTG1
Epithelial Adherens Junction Signaling	5.28	0.0338	ACTR2.ARPC2.ACTB.TUBB.ACTG1
RhoGDI Signaling	4.88	0.0279	ACTR2.ARPC2.ACTB.ACTG1.ARHGDIB
Clathrin-mediated Endocytosis Signaling	4.78	0.0266	ACTR2.ALB.ARPC2.ACTB.ACTG1
Fcγ Receptor-mediated Phagocytosis in Macrophages and Monocytes	4.61	0.0404	ACTR2.ARPC2.ACTB.ACTG1
RhoA Signaling	4.23	0.0323	ACTR2.ARPC2.ACTB.ACTG1
Caveolar-mediated Endocytosis Signaling	3.58	0.0411	ALB.ACTB.ACTG1
ILK Signaling	3.54	0.0214	PPP2CB.ACTB.VIM.ACTG1
Integrin Signaling	3.36	0.0192	ACTR2.ARPC2.ACTB.ACTG1
Death Receptor Signaling	3.28	0.0326	ACTB.ACTG1.ARHGDIB
Actin Cytoskeleton Signaling	3.27	0.0182	ACTR2.ARPC2.ACTB.ACTG1
Regulation of Actin-based Motility by Rho	3.27	0.0323	ACTR2.ARPC2.ACTB
Mechanisms of Viral Exit from Host Cells	2.65	0.0488	ACTB.ACTG1
Germ Cell-Sertoli Cell Junction Signaling	2.57	0.0184	ACTB.TUBB.ACTG1
Tight Junction Signaling	2.54	0.018	PPP2CB.ACTB.ACTG1
MSP-RON Signaling Pathway	2.53	0.0426	ACTB.ACTG1
Gap Junction Signaling	2.53	0.0179	ACTB.TUBB.ACTG1
Sertoli Cell-Sertoli Cell Junction Signaling	2.4	0.0161	ACTB.TUBB.ACTG1
Role of CHK Proteins in Cell Cycle Checkpoint Control	2.4	0.0364	PPP2CB.PCNA
Actin Nucleation by ARP-WASP Complex	2.38	0.0357	ACTR2.ARPC2
Breast Cancer Regulation by Stathmin1	2.33	0.0152	STMN1.PPP2CB.TUBB
Agrin Interactions at Neuromuscular Junction	2.19	0.0286	ACTB.ACTG1
Protein Ubiquitination Pathway	2.01	0.0116	PSMB7.PSMB10.HSPD1
Crosstalk between Dendritic Cells and Natural Killer Cells	1.98	0.0222	ACTB.ACTG1
FAK Signaling	1.98	0.0222	ACTB.ACTG1
Virus Entry via Endocytic Pathways	1.94	0.0211	ACTB.ACTG1
VEGF Signaling	1.91	0.0204	ACTB.ACTG1
Paxillin Signaling	1.89	0.0198	ACTB.ACTG1
Formaldehyde Oxidation II (Glutathione-dependent)	1.87	0.125	ESD
Rac Signaling	1.84	0.0187	ACTR2.ARPC2
fMLP Signaling in Neutrophils	1.78	0.0174	ACTR2.ARPC2
Pyruvate Fermentation to Lactate	1.77	1E-01	LDHB
14-3-3-mediated Signaling	1.75	0.0168	VIM.TUBB
CD28 Signaling in T Helper Cells	1.73	0.0163	ACTR2.ARPC2
phagosome maturation	1.7	0.0157	TUBB.PRDX2
BER pathway	1.66	0.0769	PCNA
Galactose Degradation I (Leloir Pathway)	1.62	0.0714	GALM
Cellular Effects of Sildenafil (Viagra)	1.61	0.0141	ACTB.ACTG1
Mismatch Repair in Eukaryotes	1.52	0.0556	PCNA
Tec Kinase Signaling	1.51	0.0125	ACTB.ACTG1
GADD45 Signaling	1.49	0.0526	PCNA
Sucrose Degradation V (Mammalian)	1.49	0.0526	GALM
Cdc42 Signaling	1.47	0.0118	ACTR2.ARPC2
Ephrin Receptor Signaling	1.43	0.0113	ACTR2.ARPC2
NRF2-mediated Oxidative Stress Response	1.42	0.0111	ACTB.ACTG1
Axonal Guidance Signaling	1.41	0.00682	ACTR2.ARPC2.TUBB
Production of Nitric Oxide and Reactive Oxygen Species in Macrophages	1.39	0.0108	PPP2CB.ALB
Agranulocyte Adhesion and Diapedesis	1.38	0.0105	ACTB.ACTG1
AMPK Signaling	1.36	0.0103	PPP2CB.ACTB
Leukocyte Extravasation Signaling	1.32	0.0098	ACTB.ACTG1
Cell Cycle Regulation by BTG Family Proteins	1.23	0.0286	PPP2CB
Glycolysis I	1.17	0.0244	ENO1
Retinol Biosynthesis	1.15	0.0233	ESD
Gluconeogenesis I	1.12	0.0217	ENO1
Xenobiotic Metabolism Signaling	1.09	0.00725	PPP2CB.ESD
Mitotic Roles of Polo-Like Kinase	0.97	0.0152	PPP2CB
Role of BRCA1 in DNA Damage Response	0.902	0.0128	ACTB
Cyclins and Cell Cycle Regulation	0.902	0.0128	PPP2CB
Ceramide Signaling	0.872	0.0119	PPP2CB
HIPPO signaling	0.857	0.0115	PPP2CB
CTLA4 Signaling in Cytotoxic T Lymphocytes	0.853	0.0114	PPP2CB
TR/RXR Activation	0.835	0.0109	ENO1
Dopamine Receptor Signaling	0.835	0.0109	PPP2CB
p53 Signaling	0.81	0.0102	PCNA
Telomerase Signaling	0.806	0.0101	PPP2CB
CDK5 Signaling	0.79	0.00971	PPP2CB
HIF1α Signaling	0.786	0.00962	LDHB
Amyotrophic Lateral Sclerosis Signaling	0.775	0.00935	SSR4
Type I Diabetes Mellitus Signaling	0.76	0.00901	HSPD1
Oxidative Phosphorylation	0.733	0.0084	ATP5B
p70S6K Signaling	0.713	8E-03	PPP2CB
Atherosclerosis Signaling	0.713	8E-03	ALB
LXR/RXR Activation	0.704	0.00781	ALB
PI3K/AKT Signaling	0.704	0.00781	PPP2CB
Hereditary Breast Cancer Signaling	0.695	0.00763	ACTB
FXR/RXR Activation	0.678	0.0073	ALB
IL-12 Signaling and Production in Macrophages	0.678	0.0073	ALB
Cardiac β-adrenergic Signaling	0.667	0.00709	PPP2CB
Regulation of eIF4 and p70S6K Signaling	0.643	0.00667	PPP2CB
Synaptic Long Term Depression	0.641	0.00662	PPP2CB
Aldosterone Signaling in Epithelial Cells	0.614	0.00617	HSPD1
Wnt/β-catenin Signaling	0.596	0.00588	PPP2CB
Acute Phase Response Signaling	0.593	0.00585	ALB
Dopamine-DARPP32 Feedback in cAMP Signaling	0.585	0.00571	PPP2CB
Calcium Signaling	0.562	0.00538	TPM2
Mitochondrial Dysfunction	0.558	0.00532	ATP5B
ERK/MAPK Signaling	0.552	0.00524	PPP2CB
mTOR Signaling	0.549	0.00518	PPP2CB
RAR Activation	0.541	0.00508	ACTB
Huntington's Disease Signaling	0.477	0.00426	ATP5B
Glucocorticoid Receptor Signaling	0.415	0.00356	ACTB

## Sheet: Functions and disease
© 2000-2016 QIAGEN. All rights reserved.
Category	p-value	Molecules
Skeletal and Muscular Disorders	6.99E-08-4.48E-02	STMN1,ENO1,PCNA,ALB,CAPZB,ACTB,VIM,HSPD1,TPM2,ACTG1,ARHGDIB,LDHB,PRDX2
Cellular Assembly and Organization	1.62E-07-4.85E-02	ACTR2,SRI,CAPZB,ACTB,VIM,HSPD1,TPM2,TUBB,ARHGDIB,STMN1,PPP2CB,ALB,PITPNA,ARPC2,CORO1A,ACTG1,WDR1
Cellular Function and Maintenance	1.62E-07-4.85E-02	TUFM,SRI,ACTR2,CAPZB,PSMB10,ACTB,CLIC1,VIM,HBA1/HBA2,HSPD1,TPM2,TUBB,ARHGDIB,EEF1D,STMN1,ENO1,PCNA,ALB,PITPNA,ARPC2,CORO1A,ACTG1,WDR1,PRDX2
Cellular Movement	4.65E-07-4.94E-02	STMN1,ACTR2,ENO1,ALB,ACTB,ARPC2,CORO1A,VIM,HSPD1,TUBB,ARHGDIB,PRDX2
Immunological Disease	4.65E-07-4.61E-02	CAPZB,PSMB10,ACTB,VIM,HSPD1,HBA1/HBA2,TUBB,TPM2,ARHGDIB,LDHB,ESD,ENO1,ALB,PCNA,CORO1A,ACTG1,PRDX2
Inflammatory Disease	4.65E-07-4.69E-02	ACTB,VIM,HBA1/HBA2,HSPD1,TPM2,TUBB,LDHB,ARHGDIB,ENO1,ALB,PITPNA,PRDX2,WDR1
Inflammatory Response	4.65E-07-4.69E-02	CAPZB,ACTB,CLIC1,VIM,HBA1/HBA2,HSPD1,TPM2,TUBB,ARHGDIB,LDHB,ENO1,ALB,CORO1A,ACTG1,PRDX2
Tissue Development	2.77E-06-4.44E-02	ACTR2,SRI,CAPZB,PSMB10,ACTB,CLIC1,VIM,TPM2,TUBB,EEF1D,STMN1,ALB,PCNA,ATP5B,ARPC2,CORO1A,ACTG1,PRDX2,WDR1
Connective Tissue Disorders	2.86E-06-2.54E-02	ENO1,PCNA,ALB,ACTB,VIM,HSPD1,HBA1/HBA2,TPM2,ACTG1,ARHGDIB,LDHB,PRDX2
Developmental Disorder	2.86E-06-2.54E-02	PCNA,ALB,ACTB,VIM,HBA1/HBA2,TPM2,TUBB,ACTG1,LDHB
Organismal Injury and Abnormalities	2.86E-06-4.69E-02	TUFM,SRI,PSMB10,CLIC1,HBA1/HBA2,TUBB,TPM2,EEF1D,LDHB,STMN1,CNDP2,PITPNA,ZNF623,WDR1,ACTR2,HNRNPF,CAPZB,ACTB,VIM,HSPD1,GALM,PPA1,ARHGDIB,ESD,PPP2CB,ENO1,PCNA,ALB,ATP5B,HNRNPH1,ARPC2,CORO1A,HNRNPH3,ACTG1,ACTR1A,PRDX2
Connective Tissue Development and Function	5.97E-05-3.61E-02	STMN1,ACTR2,ARPC2,ACTB,VIM,HBA1/HBA2,EEF1D,PRDX2
Cell Morphology	7.95E-05-4.69E-02	TUFM,ACTR2,CAPZB,PSMB10,CLIC1,ACTB,VIM,HBA1/HBA2,HSPD1,STMN1,PPP2CB,PCNA,ALB,PITPNA,ARPC2,CORO1A,PRDX2
Cell-To-Cell Signaling and Interaction	7.95E-05-3.84E-02	STMN1,ACTR2,ALB,CAPZB,PSMB10,ARPC2,ACTB,CLIC1,CORO1A,VIM,HSPD1,ACTG1,PRDX2
Lymphoid Tissue Structure and Development	3.37E-04-4.44E-02	PSMB10,CORO1A,EEF1D,ARHGDIB,PRDX2
Organ Morphology	3.37E-04-4.85E-02	ALB,CAPZB,PSMB10,PITPNA,CORO1A,VIM,HBA1/HBA2,EEF1D,ARHGDIB,PRDX2
Free Radical Scavenging	9.05E-04-2.21E-02	ALB,ACTB,CLIC1,HBA1/HBA2,ARHGDIB,PRDX2
RNA Post-Transcriptional Modification	9.05E-04-4.85E-02	HNRNPF,ALB,HNRNPH1,HNRNPH3
Cellular Growth and Proliferation	9.78E-04-4.2E-02	HNRNPF,CAPZB,PSMB10,ACTB,CLIC1,VIM,HBA1/HBA2,HSPD1,TUBB,EEF1D,ARHGDIB,STMN1,ENO1,PCNA,ALB,ATP5B,PITPNA,CORO1A,ACTG1,PRDX2,WDR1
Cellular Compromise	1.22E-03-4.69E-02	STMN1,ALB,CORO1A,VIM,TUBB,WDR1
Infectious Diseases	1.44E-03-3.87E-02	HNRNPF,ACTR2,ALB,HNRNPH1,ATP5B,ACTB,HBA1/HBA2,HSPD1,TUBB,ARHGDIB,PRDX2
Nucleic Acid Metabolism	1.59E-03-3.54E-02	STMN1,ENO1,PCNA,ATP5B,HSPD1,PPA1,ARHGDIB
Embryonic Development	1.71E-03-4.44E-02	TUFM,SRI,ENO1,ALB,PCNA,CAPZB,PSMB10,VIM,ACTG1,EEF1D,PRDX2,WDR1
Organ Development	1.71E-03-4.44E-02	STMN1,SRI,PCNA,ALB,CAPZB,PSMB10,VIM,HBA1/HBA2,ACTG1,EEF1D,PRDX2,WDR1
Organismal Development	1.71E-03-4.85E-02	SRI,CAPZB,PSMB10,ACTB,VIM,HBA1/HBA2,EEF1D,ARHGDIB,PCNA,ALB,PITPNA,ACTG1,WDR1,PRDX2
Skeletal and Muscular System Development and Function	1.71E-03-4.2E-02	STMN1,SRI,CAPZB,ATP5B,CLIC1,VIM,ACTG1,WDR1
Amino Acid Metabolism	1.71E-03-1.02E-02	CNDP2,ALB
Carbohydrate Metabolism	1.71E-03-4.69E-02	PITPNA,PPA1,GALM
Cardiovascular Disease	1.71E-03-3.58E-02	PCNA,ALB,VIM,HSPD1,HBA1/HBA2,ARHGDIB,PRDX2
Cardiovascular System Development and Function	1.71E-03-4.69E-02	ALB,CAPZB,VIM,HSPD1,HBA1/HBA2,ACTG1,PRDX2,WDR1
Cellular Response to Therapeutics	1.71E-03-3.54E-02	PCNA,ACTG1,PRDX2
DNA Replication, Recombination, and Repair	1.71E-03-3.37E-02	STMN1,PCNA,VIM,HSPD1
Drug Metabolism	1.71E-03-8.54E-03	STMN1,ALB
Endocrine System Disorders	1.71E-03-3.37E-02	STMN1,ENO1,ACTR2,ALB,CLIC1,VIM,TPM2,TUBB,ACTG1,EEF1D,PRDX2
Energy Production	1.71E-03-3.54E-02	ENO1,PCNA,ALB,ATP5B,HSPD1
Gastrointestinal Disease	1.71E-03-4.69E-02	TUFM,SRI,CLIC1,HBA1/HBA2,TUBB,TPM2,EEF1D,STMN1,CNDP2,PITPNA,WDR1,ACTR2,HNRNPF,CAPZB,ACTB,VIM,HSPD1,GALM,PPA1,ESD,ENO1,PPP2CB,PCNA,ALB,ATP5B,HNRNPH1,CORO1A,ACTG1,HNRNPH3,ACTR1A,PRDX2
Hepatic System Disease	1.71E-03-2.54E-02	ALB,VIM,HBA1/HBA2
Lipid Metabolism	1.71E-03-4.85E-02	STMN1,ALB,PITPNA,VIM,PRDX2
Molecular Transport	1.71E-03-4.85E-02	STMN1,SRI,ENO1,ALB,ATP5B,PITPNA,CLIC1,CORO1A,VIM,HBA1/HBA2
Post-Translational Modification	1.71E-03-3.7E-02	ALB,CAPZB,CORO1A,HSPD1
Renal and Urological Disease	1.71E-03-4.2E-02	STMN1,ALB,PCNA,HNRNPH1,ARPC2,HBA1/HBA2,TUBB,PRDX2
Tissue Morphology	1.71E-03-4.85E-02	STMN1,ENO1,CAPZB,PSMB10,PITPNA,CORO1A,VIM,HSPD1,HBA1/HBA2,EEF1D,ARHGDIB,PRDX2
Tumor Morphology	1.71E-03-3.37E-02	STMN1,VIM,EEF1D
Reproductive System Disease	1.92E-03-3.87E-02	ACTR2,HNRNPF,CLIC1,VIM,HBA1/HBA2,HSPD1,TUBB,TPM2,EEF1D,ARHGDIB,STMN1,ENO1,CNDP2,PCNA,ALB,HNRNPH1,PITPNA,ZNF623,ACTG1,WDR1
Cellular Development	2.7E-03-4.2E-02	CAPZB,PSMB10,CLIC1,ACTB,VIM,HSPD1,ARHGDIB,STMN1,ALB,ATP5B,CORO1A,ACTG1,PRDX2,WDR1
Hematopoiesis	2.76E-03-2.71E-02	CORO1A,HBA1/HBA2,ARHGDIB,EEF1D,PRDX2
Cell Cycle	3.42E-03-4.2E-02	STMN1,PPP2CB,ACTR2,PCNA,VIM,TUBB
Dermatological Diseases and Conditions	3.42E-03-4.41E-02	PCNA,ALB,PSMB10,VIM,TUBB,ARHGDIB
Digestive System Development and Function	3.42E-03-4.85E-02	ALB,PITPNA,VIM,HBA1/HBA2
Gene Expression	3.42E-03-4.69E-02	SRI,ALB,PCNA
Hair and Skin Development and Function	3.42E-03-4.69E-02	TUFM,ENO1,PSMB10,VIM
Nervous System Development and Function	3.42E-03-3.04E-02	STMN1,ALB,PITPNA,ACTB,VIM
Visual System Development and Function	3.42E-03-3.42E-03	PSMB10
Protein Synthesis	3.46E-03-4.74E-02	ALB,CAPZB,PITPNA,ARPC2,CORO1A,HBA1/HBA2,ARHGDIB
Hepatic System Development and Function	6.84E-03-1.06E-02	ALB,PITPNA,HBA1/HBA2
Organismal Functions	8.54E-03-3.04E-02	PSMB10,VIM
RNA Trafficking	8.54E-03-8.54E-03	ALB
Cell Signaling	1.19E-02-3.07E-02	STMN1,SRI,CAPZB,CORO1A
Immune Cell Trafficking	1.19E-02-3.84E-02	CORO1A,HSPD1,PRDX2
Nutritional Disease	1.19E-02-1.53E-02	ALB,PRDX2
Renal and Urological System Development and Function	1.19E-02-4.53E-02	TUFM,STMN1,ENO1,VIM
Humoral Immune Response	1.36E-02-1.36E-02	HSPD1
Behavior	1.7E-02-1.7E-02	HBA1/HBA2
Reproductive System Development and Function	1.87E-02-2.46E-02	ALB,PCNA
Protein Trafficking	2.37E-02-2.37E-02	SRI
Endocrine System Development and Function	3.04E-02-4.53E-02	PITPNA,VIM
Vitamin and Mineral Metabolism	3.04E-02-3.07E-02	SRI,CORO1A,VIM
Hypersensitivity Response	3.1E-02-3.7E-02	ALB,CORO1A
Auditory and Vestibular System Development and Function	3.43E-02-3.43E-02	ACTG1,WDR1
Protein Folding	3.7E-02-3.7E-02	HSPD1
Cell-mediated Immune Response	3.91E-02-3.91E-02	CORO1A,HSPD1,EEF1D,PRDX2
