# Supplementary material for: Comparative proteomic analysis reveals different responses in porcine lymph nodes to virulent and attenuated homologous African swine fever virus strains
Source: Vet Res. 2018 Sep 12;49:90. doi: 10.1186/s13567-018-0585-z (PMC6134756; doi:10.1186/s13567-018-0585-z)
Supplement: Supplementary file 10 — Additional file 10. Canonical pathways and functions significantly regulated by virulent ASFV in porcine lymph node at 7 dpi. The analysis is derived from the Ingenuity Pathways Analysis. [file 13567_2018_585_MOESM10_ESM.xls]

## Sheet: Canonical Pathways
© 2000-2016 QIAGEN. All rights reserved.
Ingenuity Canonical Pathways	-log(p-value)	Ratio	Molecules
Remodeling of Epithelial Adherens Junctions	6.25	0.0588	ACTR2,ARPC2,ACTB,ACTG1
RhoGDI Signaling	6.12	0.0279	ACTR2,ARPC2,ACTB,ACTG1,ARHGDIB
Clathrin-mediated Endocytosis Signaling	6.01	0.0266	ACTR2,ALB,ARPC2,ACTB,ACTG1
Death Receptor Signaling	5.72	0.0435	ACTB,ACTG1,CASP7,ARHGDIB
Epithelial Adherens Junction Signaling	4.9	0.027	ACTR2,ARPC2,ACTB,ACTG1
Tight Junction Signaling	4.69	0.024	PPP2CB,PPP2R4,ACTB,ACTG1
Role of CHK Proteins in Cell Cycle Checkpoint Control	4.67	0.0545	PPP2CB,PCNA,PPP2R4
Integrin Signaling	4.32	0.0192	ACTR2,ARPC2,ACTB,ACTG1
Caveolar-mediated Endocytosis Signaling	4.3	0.0411	ALB,ACTB,ACTG1
Actin Cytoskeleton Signaling	4.22	0.0182	ACTR2,ARPC2,ACTB,ACTG1
HIPPO signaling	4.07	0.0345	PPP2CB,YWHAG,PPP2R4
Regulation of Actin-based Motility by Rho	3.98	0.0323	ACTR2,ARPC2,ACTB
p70S6K Signaling	3.6	0.024	PPP2CB,YWHAG,PPP2R4
PI3K/AKT Signaling	3.57	0.0234	PPP2CB,YWHAG,PPP2R4
Cell Cycle Regulation by BTG Family Proteins	3.26	0.0571	PPP2CB,PPP2R4
NRF2-mediated Oxidative Stress Response	3.14	0.0167	PRDX1,ACTB,ACTG1
Mechanisms of Viral Exit from Host Cells	3.12	0.0488	ACTB,ACTG1
Production of Nitric Oxide and Reactive Oxygen Species in Macrophages	3.1	0.0161	PPP2CB,ALB,PPP2R4
ERK/MAPK Signaling	3.07	0.0157	PPP2CB,YWHAG,PPP2R4
AMPK Signaling	3.04	0.0154	PPP2CB,PPP2R4,ACTB
Breast Cancer Regulation by Stathmin1	3.03	0.0152	STMN1,PPP2CB,PPP2R4
MSP-RON Signaling Pathway	3.01	0.0426	ACTB,ACTG1
Actin Nucleation by ARP-WASP Complex	2.85	0.0357	ACTR2,ARPC2
Mitotic Roles of Polo-Like Kinase	2.71	0.0303	PPP2CB,PPP2R4
Agrin Interactions at Neuromuscular Junction	2.66	0.0286	ACTB,ACTG1
Cyclins and Cell Cycle Regulation	2.57	0.0256	PPP2CB,PPP2R4
Ceramide Signaling	2.51	0.0238	PPP2CB,PPP2R4
CTLA4 Signaling in Cytotoxic T Lymphocytes	2.47	0.0227	PPP2CB,PPP2R4
Crosstalk between Dendritic Cells and Natural Killer Cells	2.45	0.0222	ACTB,ACTG1
FAK Signaling	2.45	0.0222	ACTB,ACTG1
Dopamine Receptor Signaling	2.43	0.0217	PPP2CB,PPP2R4
Virus Entry via Endocytic Pathways	2.4	0.0211	ACTB,ACTG1
VEGF Signaling	2.38	0.0204	ACTB,ACTG1
Telomerase Signaling	2.37	0.0202	PPP2CB,PPP2R4
Paxillin Signaling	2.35	0.0198	ACTB,ACTG1
CDK5 Signaling	2.33	0.0194	PPP2CB,PPP2R4
Rac Signaling	2.3	0.0187	ACTR2,ARPC2
fMLP Signaling in Neutrophils	2.24	0.0174	ACTR2,ARPC2
14-3-3-mediated Signaling	2.21	0.0168	YWHAG,VIM
CD28 Signaling in T Helper Cells	2.18	0.0163	ACTR2,ARPC2
Cardiac β-adrenergic Signaling	2.07	0.0142	PPP2CB,PPP2R4
Cellular Effects of Sildenafil (Viagra)	2.06	0.0141	ACTB,ACTG1
Regulation of eIF4 and p70S6K Signaling	2.02	0.0133	PPP2CB,PPP2R4
Synaptic Long Term Depression	2.01	0.0132	PPP2CB,PPP2R4
Tec Kinase Signaling	1.96	0.0125	ACTB,ACTG1
Germ Cell-Sertoli Cell Junction Signaling	1.95	0.0123	ACTB,ACTG1
Gap Junction Signaling	1.92	0.0119	ACTB,ACTG1
Cdc42 Signaling	1.92	0.0118	ACTR2,ARPC2
Wnt/β-catenin Signaling	1.91	0.0118	PPP2CB,PPP2R4
BER pathway	1.89	0.0769	PCNA
Dopamine-DARPP32 Feedback in cAMP Signaling	1.89	0.0114	PPP2CB,PPP2R4
Ephrin Receptor Signaling	1.88	0.0113	ACTR2,ARPC2
Calcium Transport I	1.86	0.0714	ANXA5
Sertoli Cell-Sertoli Cell Junction Signaling	1.84	0.0108	ACTB,ACTG1
Agranulocyte Adhesion and Diapedesis	1.82	0.0105	ACTB,ACTG1
mTOR Signaling	1.81	0.0104	PPP2CB,PPP2R4
Leukocyte Extravasation Signaling	1.76	0.0098	ACTB,ACTG1
Mismatch Repair in Eukaryotes	1.75	0.0556	PCNA
GADD45 Signaling	1.73	0.0526	PCNA
Endoplasmic Reticulum Stress Pathway	1.69	0.0476	CASP7
Tumoricidal Function of Hepatic Natural Killer Cells	1.63	0.0417	CASP7
Xenobiotic Metabolism Signaling	1.52	0.00725	PPP2CB,PPP2R4
Cytotoxic T Lymphocyte-mediated Apoptosis of Target Cells	1.5	0.0312	CASP7
TWEAK Signaling	1.48	0.0294	CASP7
TNFR1 Signaling	1.32	0.0204	CASP7
Cell Cycle: G2/M DNA Damage Checkpoint Regulation	1.32	0.0204	YWHAG
Myc Mediated Apoptosis Signaling	1.25	0.0172	YWHAG
ERK5 Signaling	1.21	0.0156	YWHAG
PEDF Signaling	1.17	0.0141	CASP7
Axonal Guidance Signaling	1.16	0.00455	ACTR2,ARPC2
Role of BRCA1 in DNA Damage Response	1.13	0.0128	ACTB
Apoptosis Signaling	1.07	0.0112	CASP7
p53 Signaling	1.03	0.0102	PCNA
IGF-1 Signaling	1.03	0.0101	YWHAG
Amyotrophic Lateral Sclerosis Signaling	0.996	0.00935	CASP7
Sphingosine-1-phosphate Signaling	0.973	0.00885	CASP7
Oxidative Phosphorylation	0.952	0.0084	NDUFA10
Atherosclerosis Signaling	0.932	8E-03	ALB
phagosome maturation	0.925	0.00787	PRDX1
LXR/RXR Activation	0.922	0.00781	ALB
Hereditary Breast Cancer Signaling	0.913	0.00763	ACTB
D-myo-inositol (1,4,5,6)-Tetrakisphosphate Biosynthesis	9E-01	0.00741	PPP2R4
D-myo-inositol (3,4,5,6)-tetrakisphosphate Biosynthesis	9E-01	0.00741	PPP2R4
FXR/RXR Activation	0.895	0.0073	ALB
IL-12 Signaling and Production in Macrophages	0.895	0.0073	ALB
D-myo-inositol-5-phosphate Metabolism	0.852	0.00658	PPP2R4
3-phosphoinositide Degradation	0.85	0.00654	PPP2R4
3-phosphoinositide Biosynthesis	0.81	0.00592	PPP2R4
Acute Phase Response Signaling	0.805	0.00585	ALB
Calcium Signaling	0.772	0.00538	TPM2
Endothelin-1 Signaling	0.769	0.00535	CASP7
Mitochondrial Dysfunction	0.767	0.00532	NDUFA10
RAR Activation	0.749	0.00508	ACTB
Superpathway of Inositol Phosphate Compounds	0.713	0.00463	PPP2R4
Huntington's Disease Signaling	0.68	0.00426	CASP7
Glucocorticoid Receptor Signaling	0.611	0.00356	ACTB
Molecular Mechanisms of Cancer	0.506	0.00268	CASP7
Protein Kinase A Signaling	0.483	0.00251	YWHAG

## Sheet: Functions and disease
© 2000-2016 QIAGEN. All rights reserved.
Category	p-value	Molecules
Skeletal and Muscular Disorders	6.11E-07-4.15E-02	STMN1,PCNA,ALB,PRDX1,TPT1,ACTB,NDUFA10,VIM,TPM2,ACTG1,CASP7,ARHGDIB
Connective Tissue Disorders	9.39E-07-2.06E-02	PCNA,ALB,PRDX1,ACTB,VIM,TPM2,ACTG1,ARHGDIB
Developmental Disorder	9.39E-07-3.99E-02	PCNA,ALB,TPT1,ACTB,NDUFA10,VIM,TPM2,ACTG1,ARHGDIB
Organismal Injury and Abnormalities	9.39E-07-4.75E-02	SRI,ACTR2,HNRNPF,YWHAG,TPT1,PRDX1,ACTB,VIM,TPM2,PPA1,ARHGDIB,STMN1,PPP2CB,ALB,PCNA,PPP2R4,ARPC2,ANXA5,NDUFA10,HNRNPH3,ACTG1,CASP7
Cellular Movement	6.44E-06-4.28E-02	STMN1,ACTR2,ALB,TPT1,PRDX1,ACTB,ANXA5,ARPC2,VIM,ARHGDIB
Immunological Disease	6.44E-06-4.56E-02	STMN1,PCNA,ALB,PRDX1,ACTB,ANXA5,VIM,TPM2,ACTG1,ARHGDIB,CASP7
Inflammatory Disease	6.44E-06-3.9E-02	ALB,PRDX1,ACTB,VIM,TPM2,ARHGDIB,CASP7
Inflammatory Response	6.44E-06-3.61E-02	ALB,TPT1,PRDX1,ACTB,ANXA5,VIM,TPM2,ACTG1,ARHGDIB,CASP7
Cellular Assembly and Organization	1.97E-05-4.94E-02	STMN1,ACTR2,SRI,ALB,YWHAG,ACTB,ARPC2,ANXA5,VIM,TPM2,ACTG1,ARHGDIB
Cellular Function and Maintenance	1.97E-05-4.94E-02	ACTR2,SRI,YWHAG,PRDX1,ACTB,VIM,TPM2,ARHGDIB,STMN1,PCNA,ALB,ANXA5,ARPC2,ACTG1,CASP7
Connective Tissue Development and Function	1.97E-05-4.18E-02	STMN1,ACTR2,PRDX1,ARPC2,ACTB,VIM
Cell Morphology	2.62E-05-4.83E-02	STMN1,ACTR2,PPP2CB,PCNA,ALB,YWHAG,PRDX1,ACTB,ANXA5,ARPC2,VIM,CASP7
Cell-To-Cell Signaling and Interaction	2.62E-05-4.56E-02	STMN1,ACTR2,ALB,YWHAG,TPT1,ANXA5,ACTB,ARPC2,VIM,ACTG1,CASP7
Tissue Development	1.49E-04-4.66E-02	SRI,ACTR2,YWHAG,TPT1,ACTB,VIM,TPM2,ARHGDIB,STMN1,ALB,PCNA,ANXA5,ARPC2,ACTG1
Free Radical Scavenging	9.92E-04-4.47E-02	ALB,PRDX1,ACTB,ARHGDIB
Gastrointestinal Disease	9.92E-04-4.66E-02	STMN1,PCNA,ALB,YWHAG,PRDX1,ACTB,VIM,TPM2,ACTG1,CASP7
Hepatic System Disease	9.92E-04-3.9E-02	ALB,YWHAG,PRDX1,VIM,ACTG1,CASP7
Lipid Metabolism	9.92E-04-4.03E-02	STMN1,ALB,YWHAG,ANXA5,VIM
Organismal Development	9.92E-04-4.37E-02	SRI,ALB,PCNA,TPT1,ANXA5,ACTB,VIM,ACTG1,ARHGDIB,CASP7
Post-Translational Modification	9.92E-04-9.92E-04	ALB
Reproductive System Disease	9.92E-04-4.55E-02	STMN1,HNRNPF,ACTR2,ALB,PCNA,PRDX1,ANXA5,NDUFA10,VIM,TPM2,ACTG1,ARHGDIB
Tissue Morphology	9.92E-04-4.75E-02	STMN1,TPT1,PRDX1,VIM,ARHGDIB
Tumor Morphology	9.92E-04-4.75E-02	STMN1,ALB,PRDX1,VIM
Embryonic Development	1.46E-03-4.37E-02	SRI,ALB,PCNA,TPT1,ANXA5,VIM,ACTG1,ARHGDIB
Organ Development	1.46E-03-4.37E-02	STMN1,SRI,PCNA,ALB,ANXA5,VIM,ACTG1,ARHGDIB,CASP7
Skeletal and Muscular System Development and Function	1.46E-03-4.66E-02	STMN1,SRI,YWHAG,ANXA5,VIM,ACTG1
Nervous System Development and Function	1.5E-03-4.56E-02	STMN1,ALB,YWHAG,ACTB,VIM
Cardiovascular Disease	1.98E-03-3.7E-02	ALB,PRDX1,ANXA5,VIM,ARHGDIB
Dermatological Diseases and Conditions	1.98E-03-4.47E-02	ALB,VIM
Digestive System Development and Function	1.98E-03-1.97E-02	ALB,VIM,CASP7
Gene Expression	1.98E-03-2.74E-02	SRI,ALB,PCNA,YWHAG,PRDX1
Hematological System Development and Function	1.98E-03-4.28E-02	PCNA,ALB,TPT1,PRDX1,ANXA5,ACTB,ACTG1,ARHGDIB
Immune Cell Trafficking	1.98E-03-4.28E-02	ALB,TPT1,PRDX1,ACTB,ANXA5
Cellular Development	2.39E-03-4.85E-02	STMN1,ALB,PCNA,YWHAG,TPT1,ACTB,VIM,TPM2,ACTG1,CASP7
Cellular Growth and Proliferation	2.39E-03-4.37E-02	STMN1,HNRNPF,ALB,PCNA,YWHAG,PRDX1,TPT1,ACTB,VIM,ACTG1,ARHGDIB,CASP7
Lymphoid Tissue Structure and Development	4.95E-03-3.13E-02	TPT1,ARHGDIB
Organismal Functions	4.95E-03-2.16E-02	ANXA5,VIM
RNA Trafficking	4.95E-03-4.85E-02	ALB
Endocrine System Development and Function	5.19E-03-1.77E-02	YWHAG,VIM
Vitamin and Mineral Metabolism	5.19E-03-1.77E-02	YWHAG,VIM
RNA Post-Transcriptional Modification	5.36E-03-3.03E-02	HNRNPF,ALB,HNRNPH3
Hepatic System Development and Function	5.94E-03-1.97E-02	ALB,CASP7
Cell Signaling	6.92E-03-1.84E-02	STMN1,PPP2CB,ARHGDIB
Nutritional Disease	6.92E-03-8.89E-03	ALB
Renal and Urological System Development and Function	6.92E-03-2.26E-02	STMN1,VIM
Reproductive System Development and Function	8.65E-03-3.32E-02	ALB,PCNA,ARHGDIB
Organ Morphology	1.09E-02-3.13E-02	ALB,VIM,ARHGDIB,CASP7
Organismal Survival	1.17E-02-1.61E-02	PCNA,TPT1,PRDX1,ACTB,VIM,ACTG1,ARHGDIB,CASP7
Protein Trafficking	1.38E-02-1.38E-02	SRI
Hair and Skin Development and Function	1.67E-02-3.13E-02	ANXA5,VIM
Hypersensitivity Response	2.16E-02-4.28E-02	ALB,TPT1
Hematopoiesis	3.03E-02-3.99E-02	ANXA5,ARHGDIB
Humoral Immune Response	3.03E-02-3.03E-02	ARHGDIB
