# Supplementary material for: Comparative proteomic analysis reveals different responses in porcine lymph nodes to virulent and attenuated homologous African swine fever virus strains
Source: Vet Res. 2018 Sep 12;49:90. doi: 10.1186/s13567-018-0585-z (PMC6134756; doi:10.1186/s13567-018-0585-z)
Supplement: Supplementary file 11 — Additional file 11. Canonical pathways and functions significantly regulated by attenuated ASFV in porcine lymph node at 31 dpi. The analysis is derived from the Ingenuity Pathways Analysis. [file 13567_2018_585_MOESM11_ESM.xls]

## Sheet: Canonical Pathways
© 2000-2016 QIAGEN. All rights reserved.
Ingenuity Canonical Pathways	-log(p-value)	Ratio	Molecules
Clathrin-mediated Endocytosis Signaling	10.1	0.0426	ACTR2,ALB,ACTR3,CDC42,ARPC2,ACTB,ACTG1,RBP4
Signaling by Rho Family GTPases	9.29	0.0339	GNAI2,ACTR2,ACTR3,CDC42,ARPC2,ACTB,VIM,ACTG1
RhoGDI Signaling	8.57	0.0391	GNAI2,ACTR2,ACTR3,CDC42,ARPC2,ACTB,ACTG1
Remodeling of Epithelial Adherens Junctions	7.58	0.0735	ACTR2,ACTR3,ARPC2,ACTB,ACTG1
Regulation of Actin-based Motility by Rho	6.89	0.0538	ACTR2,ACTR3,CDC42,ARPC2,ACTB
Integrin Signaling	6.6	0.0288	ACTR2,ACTR3,CDC42,ARPC2,ACTB,ACTG1
Actin Cytoskeleton Signaling	6.46	0.0273	ACTR2,ACTR3,CDC42,ARPC2,ACTB,ACTG1
fMLP Signaling in Neutrophils	6.43	0.0435	GNAI2,ACTR2,ACTR3,CDC42,ARPC2
RhoA Signaling	6.27	0.0403	ACTR2,ACTR3,ARPC2,ACTB,ACTG1
Actin Nucleation by ARP-WASP Complex	6.08	0.0714	ACTR2,ACTR3,CDC42,ARPC2
Agrin Interactions at Neuromuscular Junction	5.69	0.0571	LAMC1,CDC42,ACTB,ACTG1
Ephrin Receptor Signaling	5.51	0.0282	GNAI2,ACTR2,ACTR3,CDC42,ARPC2
Rac Signaling	4.96	0.0374	ACTR2,ACTR3,CDC42,ARPC2
CD28 Signaling in T Helper Cells	4.72	0.0325	ACTR2,ACTR3,CDC42,ARPC2
Cdc42 Signaling	4.18	0.0237	ACTR2,ACTR3,CDC42,ARPC2
ILK Signaling	4.01	0.0214	CDC42,ACTB,VIM,ACTG1
Caveolar-mediated Endocytosis Signaling	3.93	0.0411	ALB,ACTB,ACTG1
Leukocyte Extravasation Signaling	3.86	0.0196	GNAI2,CDC42,ACTB,ACTG1
Death Receptor Signaling	3.63	0.0326	ACTB,ACTG1,HSPB1
Axonal Guidance Signaling	3.62	0.0114	GNAI2,ACTR2,ACTR3,CDC42,ARPC2
Virus Entry via Endocytic Pathways	3.59	0.0316	CDC42,ACTB,ACTG1
Paxillin Signaling	3.51	0.0297	CDC42,ACTB,ACTG1
LXR/RXR Activation	3.21	0.0234	ALB,HADH,RBP4
Tec Kinase Signaling	2.93	0.0188	GNAI2,ACTB,ACTG1
Germ Cell-Sertoli Cell Junction Signaling	2.91	0.0184	CDC42,ACTB,ACTG1
Mechanisms of Viral Exit from Host Cells	2.88	0.0488	ACTB,ACTG1
Tight Junction Signaling	2.88	0.018	CDC42,ACTB,ACTG1
Gap Junction Signaling	2.87	0.0179	GNAI2,ACTB,ACTG1
NRF2-mediated Oxidative Stress Response	2.78	0.0167	ACTB,ACTG1,GSTP1
MSP-RON Signaling Pathway	2.76	0.0426	ACTB,ACTG1
Sertoli Cell-Sertoli Cell Junction Signaling	2.74	0.0161	CDC42,ACTB,ACTG1
Agranulocyte Adhesion and Diapedesis	2.72	0.0158	GNAI2,ACTB,ACTG1
Ephrin B Signaling	2.36	0.0267	GNAI2,CDC42
Protein Ubiquitination Pathway	2.34	0.0116	PSMA6,PSMA1,HSPB1
Crosstalk between Dendritic Cells and Natural Killer Cells	2.21	0.0222	ACTB,ACTG1
FAK Signaling	2.21	0.0222	ACTB,ACTG1
G Beta Gamma Signaling	2.14	0.0204	GNAI2,CDC42
VEGF Signaling	2.14	0.0204	ACTB,ACTG1
Androgen Signaling	2.01	0.0175	GNAI2,CALR
Corticotropin Releasing Hormone Signaling	1.96	0.0165	GNAI2,KRT1
Atherosclerosis Signaling	1.94	0.016	ALB,RBP4
Guanine and Guanosine Salvage I	1.93	0.111	HPRT1
GNRH Signaling	1.87	0.0148	GNAI2,CDC42
FXR/RXR Activation	1.86	0.0146	ALB,RBP4
IL-12 Signaling and Production in Macrophages	1.86	0.0146	ALB,RBP4
Rapoport-Luebering Glycolytic Shunt	1.84	0.0909	PGAM1
Cellular Effects of Sildenafil (Viagra)	1.83	0.0141	ACTB,ACTG1
Aryl Hydrocarbon Receptor Signaling	1.81	0.0137	GSTP1,HSPB1
L-DOPA Degradation	1.77	0.0769	COMT
Calcium Transport I	1.74	0.0714	ANXA5
Galactose Degradation I (Leloir Pathway)	1.74	0.0714	GALM
Acute Phase Response Signaling	1.68	0.0117	ALB,RBP4
Adenine and Adenosine Salvage III	1.66	0.0588	HPRT1
Granulocyte Adhesion and Diapedesis	1.64	0.0112	GNAI2,HSPB1
B Cell Receptor Signaling	1.64	0.0112	IGHG3,CDC42
Production of Nitric Oxide and Reactive Oxygen Species in Macrophages	1.61	0.0108	ALB,RBP4
Sucrose Degradation V (Mammalian)	1.61	0.0526	GALM
Endoplasmic Reticulum Stress Pathway	1.57	0.0476	CALR
RAR Activation	1.56	0.0102	ACTB,RBP4
Breast Cancer Regulation by Stathmin1	1.56	0.0102	GNAI2,CDC42
Glutaryl-CoA Degradation	1.53	0.0435	HADH
Tumoricidal Function of Hepatic Natural Killer Cells	1.51	0.0417	SERPINB9
Lipid Antigen Presentation by CD1	1.48	0.0385	CALR
Cardiac Hypertrophy Signaling	1.43	0.00862	GNAI2,HSPB1
Antigen Presentation Pathway	1.33	0.027	CALR
Glutathione-mediated Detoxification	1.29	0.025	GSTP1
Glycolysis I	1.28	0.0244	PGAM1
Dopamine Degradation	1.27	0.0238	COMT
Fatty Acid β-oxidation I	1.24	0.0222	HADH
Tryptophan Degradation III (Eukaryotic)	1.23	0.0217	HADH
Gluconeogenesis I	1.23	0.0217	PGAM1
Hematopoiesis from Pluripotent Stem Cells	1.22	0.0213	IGHG3
Primary Immunodeficiency Signaling	1.22	0.0208	IGHG3
Autoimmune Thyroid Disease Signaling	1.21	0.0204	IGHG3
TNFR1 Signaling	1.21	0.0204	CDC42
Ephrin A Signaling	1.2	2E-02	CDC42
Unfolded protein response	1.17	0.0185	CALR
Noradrenaline and Adrenaline Degradation	1.16	0.0182	COMT
PCP pathway	1.1	0.0159	HSPB1
Role of PI3K/AKT Signaling in the Pathogenesis of Influenza	1.09	0.0154	GNAI2
Molecular Mechanisms of Cancer	1.07	0.00536	GNAI2,CDC42
Macropinocytosis Signaling	1.07	0.0147	CDC42
GDNF Family Ligand-Receptor Interactions	1.05	0.0141	CDC42
Neurotrophin/TRK Signaling	1.05	0.0139	CDC42
LPS-stimulated MAPK Signaling	1.04	0.0137	CDC42
Renal Cell Carcinoma Signaling	1.04	0.0137	CDC42
CCR5 Signaling in Macrophages	1.03	0.0135	GNAI2
Chemokine Signaling	1.03	0.0133	GNAI2
Melatonin Signaling	1.02	0.0132	GNAI2
HER-2 Signaling in Breast Cancer	1.02	0.0132	CDC42
Role of BRCA1 in DNA Damage Response	1.01	0.0128	ACTB
GPCR-Mediated Integration of Enteroendocrine Signaling Exemplified by an L Cell	1.01	0.0127	GNAI2
Allograft Rejection Signaling	0.977	0.0118	IGHG3
Prostate Cancer Signaling	0.972	0.0116	GSTP1
ErbB Signaling	0.972	0.0116	CDC42
TGF-β Signaling	0.967	0.0115	CDC42
Communication between Innate and Adaptive Immune Cells	0.953	0.0111	IGHG3
PAK Signaling	0.949	0.011	CDC42
GPCR-Mediated Nutrient Sensing in Enteroendocrine Cells	0.949	0.011	GNAI2
Dopamine Receptor Signaling	0.944	0.0109	COMT
IL-1 Signaling	0.936	0.0106	GNAI2
SAPK/JNK Signaling	0.931	0.0105	CDC42
α-Adrenergic Signaling	0.923	0.0103	GNAI2
CDK5 Signaling	0.898	0.00971	LAMC1
HGF Signaling	0.879	0.00926	CDC42
Pancreatic Adenocarcinoma Signaling	0.879	0.00926	CDC42
phagosome formation	0.875	0.00917	IGHG3
Role of Tissue Factor in Cancer	0.864	0.00893	CDC42
Sphingosine-1-phosphate Signaling	0.861	0.00885	GNAI2
NGF Signaling	0.861	0.00885	CDC42
IL-6 Signaling	0.85	0.00862	HSPB1
p38 MAPK Signaling	0.847	0.00855	HSPB1
Gα12/13 Signaling	0.843	0.00847	CDC42
14-3-3-mediated Signaling	0.84	0.0084	VIM
HMGB1 Signaling	0.837	0.00833	CDC42
PTEN Signaling	0.837	0.00833	CDC42
CCR3 Signaling in Eosinophils	0.83	0.0082	GNAI2
Gαi Signaling	0.827	0.00813	GNAI2
p70S6K Signaling	0.82	8E-03	GNAI2
phagosome maturation	0.814	0.00787	CALR
P2Y Purigenic Receptor Signaling Pathway	0.808	0.00775	GNAI2
Hereditary Breast Cancer Signaling	0.801	0.00763	ACTB
Relaxin Signaling	0.761	0.0069	GNAI2
Synaptic Long Term Depression	0.745	0.00662	GNAI2
Glioblastoma Multiforme Signaling	0.745	0.00662	CDC42
CXCR4 Signaling	0.722	0.00625	GNAI2
Aldosterone Signaling in Epithelial Cells	0.718	0.00617	HSPB1
Dopamine-DARPP32 Feedback in cAMP Signaling	0.687	0.00571	GNAI2
Role of NFAT in Regulation of the Immune Response	0.683	0.00565	GNAI2
Dendritic Cell Maturation	0.681	0.00562	IGHG3
CREB Signaling in Neurons	0.679	0.00559	GNAI2
Role of NFAT in Cardiac Hypertrophy	0.664	0.00538	GNAI2
Calcium Signaling	0.664	0.00538	CALR
Endothelin-1 Signaling	0.662	0.00535	GNAI2
IL-8 Signaling	0.66	0.00532	GNAI2
ERK/MAPK Signaling	0.654	0.00524	HSPB1
AMPK Signaling	0.646	0.00513	ACTB
Thrombin Signaling	0.644	0.0051	GNAI2
Systemic Lupus Erythematosus Signaling	0.603	0.00459	IGHG3
cAMP-mediated signaling	0.595	0.00448	GNAI2
LPS/IL-1 Mediated Inhibition of RXR Function	0.59	0.00442	GSTP1
Phospholipase C Signaling	0.56	0.00408	IGHG3
G-Protein Coupled Receptor Signaling	0.532	0.00379	GNAI2
Xenobiotic Metabolism Signaling	0.516	0.00362	GSTP1
Glucocorticoid Receptor Signaling	0.51	0.00356	ACTB
Role of Macrophages, Fibroblasts and Endothelial Cells in Rheumatoid Arthritis	0.484	0.00331	IGHG3
Protein Kinase A Signaling	0.389	0.00251	GNAI2

## Sheet: Functions and disease
© 2000-2016 QIAGEN. All rights reserved.
Category	p-value	Molecules
Organismal Injury and Abnormalities	4.24E-09-1.01E-02	LAMC1,SERPINB9,ACTR3,IGHG3,COMT,ANXA5,PGAM1,KRT1,CPNE1,KRT10,ACTR2,CALR,PSMA6,IGKC,ACTB,VIM,PSMA1,GNAI2,ALB,HNRNPH1,CDC42,ARPC2,HPRT1,ACTG1,HADH,GSTP1,RBP4,HSPB1
Cell Death and Survival	2.51E-07-9.75E-03	CALR,PSMA6,IGKC,ACTB,VIM,PSMA1,LAMC1,GNAI2,SERPINB9,ALB,IGHG3,HNRNPH1,CDC42,COMT,ANXA5,HPRT1,GSTP1,KRT10,RBP4,HSPB1
Inflammatory Response	1.52E-06-1.04E-02	CALR,ACTB,IGKC,VIM,GNAI2,ALB,SERPINB9,IGHG3,CDC42,ANXA5,HPRT1,KRT1,ACTG1,CPNE1,GSTP1,KRT10,HSPB1,RBP4
Connective Tissue Disorders	1.65E-06-6.03E-03	GNAI2,CALR,ALB,IGKC,ACTB,VIM,HPRT1,ACTG1,GSTP1,RBP4
Developmental Disorder	1.65E-06-1.04E-02	CALR,IGKC,ACTB,VIM,GNAI2,LAMC1,ALB,HPRT1,KRT1,ACTG1,KRT10,HADH,RBP4
Skeletal and Muscular Disorders	1.65E-06-9.12E-03	GNAI2,CALR,ALB,ACTB,COMT,IGKC,VIM,HPRT1,ACTG1,HADH,GSTP1,RBP4,HSPB1
Cellular Assembly and Organization	4.22E-06-1.04E-02	CALR,ACTR2,ACTB,VIM,GNAI2,LAMC1,ALB,IGHG3,ACTR3,CDC42,ANXA5,ARPC2,COMT,HPRT1,KRT1,ACTG1,HSPB1
Cellular Function and Maintenance	4.22E-06-1.04E-02	ACTR2,CALR,IGKC,ACTB,VIM,LAMC1,GNAI2,ACTR3,CDC42,COMT,ANXA5,ARPC2,HPRT1,ACTG1,HSPB1
Tissue Development	4.44E-06-1.04E-02	ACTR2,CALR,IGKC,ACTB,VIM,LAMC1,GNAI2,ALB,ACTR3,CDC42,ANXA5,COMT,ARPC2,HPRT1,ACTG1,CPNE1,GSTP1,KRT10,HSPB1,RBP4
Inflammatory Disease	4.65E-06-9.12E-03	CALR,IGKC,ACTB,VIM,GNAI2,ALB,ANXA5,HPRT1,KRT1,CPNE1,GSTP1,KRT10,RBP4
Immunological Disease	6.21E-06-9.12E-03	CALR,IGKC,ACTB,VIM,ALB,COMT,ANXA5,HPRT1,KRT1,ACTG1,CPNE1,KRT10,GSTP1,RBP4,HSPB1
Cell Morphology	2.54E-05-1.04E-02	CALR,ACTR2,ACTB,IGKC,VIM,LAMC1,SERPINB9,ALB,ACTR3,CDC42,ARPC2,ANXA5,HPRT1,KRT1,HADH,RBP4,HSPB1
Cellular Development	2.54E-05-9.12E-03	CALR,IGKC,ACTB,VIM,LAMC1,GNAI2,SERPINB9,ALB,ACTR3,CDC42,HPRT1,ACTG1,CPNE1,GSTP1,HSPB1
Cellular Growth and Proliferation	2.54E-05-9.12E-03	CALR,ACTB,IGKC,VIM,LAMC1,GNAI2,SERPINB9,ALB,ACTR3,CDC42,COMT,HPRT1,ACTG1,KRT10,GSTP1,HSPB1,RBP4
Cell-To-Cell Signaling and Interaction	2.82E-05-9.71E-03	ACTR2,CALR,IGKC,ACTB,VIM,GNAI2,LAMC1,ALB,SERPINB9,IGHG3,CDC42,ARPC2,ANXA5,COMT,HPRT1,ACTG1,HSPB1,RBP4
Cellular Movement	3.45E-05-1.04E-02	ACTR2,CALR,ACTB,VIM,GNAI2,LAMC1,ALB,ACTR3,CDC42,ARPC2,ANXA5,KRT10,HSPB1
Connective Tissue Development and Function	3.45E-05-1.04E-02	LAMC1,GNAI2,CALR,ACTR2,ACTR3,CDC42,COMT,ARPC2,VIM
Lipid Metabolism	4.38E-05-1.04E-02	GNAI2,ALB,CDC42,ANXA5,COMT,VIM,GSTP1,RBP4
Molecular Transport	4.38E-05-1.04E-02	GNAI2,CALR,ALB,CDC42,COMT,VIM,GSTP1,RBP4
Small Molecule Biochemistry	4.38E-05-1.04E-02	GNAI2,CALR,ALB,CDC42,ANXA5,COMT,VIM,HPRT1,KRT1,HADH,GALM,GSTP1,RBP4
Embryonic Development	4.4E-05-1.04E-02	LAMC1,CALR,ACTR3,CDC42,ANXA5,COMT,VIM,ACTG1,RBP4
Organ Development	4.4E-05-9.12E-03	CALR,ALB,CDC42,ANXA5,VIM,HPRT1,ACTG1,RBP4
Organismal Development	4.4E-05-1.04E-02	CALR,IGKC,ACTB,VIM,GNAI2,LAMC1,CDC42,ANXA5,COMT,KRT1,ACTG1,HADH,KRT10,HSPB1,RBP4
Skeletal and Muscular System Development and Function	4.4E-05-1.04E-02	GNAI2,CALR,CDC42,ANXA5,COMT,VIM,ACTG1,RBP4
Psychological Disorders	5.8E-05-9.79E-03	ALB,ACTB,COMT,VIM,HADH,GSTP1,RBP4,HSPB1
Infectious Diseases	1.08E-04-1.04E-02	ACTR2,SERPINB9,ALB,ACTR3,HNRNPH1,CDC42,IGKC,ANXA5,ACTB,PSMA1
Cell Signaling	1.27E-04-9.12E-03	GNAI2,CALR,CDC42,CPNE1,GSTP1,HSPB1
DNA Replication, Recombination, and Repair	1.27E-04-9.12E-03	GNAI2,CALR,CDC42,IGKC,VIM,GSTP1,HSPB1
Nucleic Acid Metabolism	1.27E-04-9.12E-03	GNAI2,CALR,CDC42,HPRT1
Immune Cell Trafficking	2.14E-04-1.04E-02	GNAI2,CALR,SERPINB9,ALB,IGHG3,CDC42,ACTB,ANXA5,HPRT1,KRT10,RBP4,HSPB1
Cell Cycle	2.49E-04-5.22E-03	GNAI2,ACTR2,ACTR3,CDC42,VIM
Renal and Urological Disease	2.61E-04-9.12E-03	CALR,ACTB,LAMC1,ALB,HNRNPH1,CDC42,COMT,ARPC2,ANXA5,HPRT1,GSTP1,HSPB1,RBP4
Hematological Disease	4.14E-04-9.12E-03	CALR,IGKC,ACTB,VIM,GNAI2,ALB,COMT,ANXA5,HPRT1,KRT1,ACTG1,HADH,GSTP1,KRT10,CPNE1,HSPB1
Amino Acid Metabolism	4.86E-04-7.82E-03	ALB,COMT,HADH
Energy Production	4.86E-04-1.31E-03	ALB,HADH
Post-Translational Modification	4.86E-04-1.04E-02	GNAI2,CALR,ALB,CDC42,GSTP1,HADH,HSPB1
Cell-mediated Immune Response	7.78E-04-9.55E-03	GNAI2,CALR,CDC42,ACTB,IGKC
Free Radical Scavenging	9.52E-04-3.85E-03	ALB,CDC42,ACTB,GSTP1,HSPB1
Drug Metabolism	1.01E-03-9.12E-03	ALB,COMT,HPRT1,GSTP1
Gastrointestinal Disease	1.01E-03-1E-02	CALR,VIM,PSMA1,GNAI2,ALB,IGHG3,HNRNPH1,CDC42,ANXA5,HPRT1,KRT10,HADH,GSTP1,HSPB1,RBP4
Cardiovascular Disease	1.07E-03-6.52E-03	LAMC1,GNAI2,CALR,ALB,PSMA6,ANXA5,VIM,HPRT1,GSTP1,RBP4,HSPB1
Respiratory Disease	1.07E-03-2.52E-03	GNAI2,ALB,COMT,ACTB
Behavior	1.31E-03-8.74E-03	GNAI2,COMT,HPRT1
Carbohydrate Metabolism	1.31E-03-9.23E-03	CALR,ALB,ANXA5,GALM
Cardiovascular System Development and Function	1.31E-03-1.04E-02	LAMC1,CALR,CDC42,ANXA5,VIM,KRT1,ACTG1,HSPB1
Cellular Compromise	1.31E-03-9.12E-03	IGHG3,CDC42,ANXA5,PGAM1,VIM
Endocrine System Development and Function	1.31E-03-9.12E-03	COMT,GSTP1
Hepatic System Disease	1.31E-03-9.12E-03	ALB,VIM,HPRT1,GSTP1
Metabolic Disease	1.31E-03-1E-02	GNAI2,ALB,CDC42,COMT,ANXA5,VIM,HPRT1,PSMA1,GSTP1,HADH,RBP4,HSPB1
Organ Morphology	1.31E-03-1.04E-02	LAMC1,COMT,KRT1
Organismal Survival	1.31E-03-1.31E-03	GSTP1
RNA Post-Transcriptional Modification	1.31E-03-2.61E-03	HPRT1
Tissue Morphology	1.31E-03-9.12E-03	LAMC1,GNAI2,CDC42,IGKC,VIM
Tumor Morphology	1.31E-03-1.31E-03	VIM
Protein Synthesis	2.02E-03-5.22E-03	CDC42,ANXA5,ARPC2,HPRT1
Reproductive System Development and Function	2.1E-03-9.12E-03	LAMC1,CALR,CDC42,ANXA5,COMT
Cellular Response to Therapeutics	2.61E-03-2.61E-03	ACTG1
Digestive System Development and Function	2.61E-03-9.12E-03	ALB,CDC42,VIM,HPRT1
Hematopoiesis	2.61E-03-9.12E-03	IGKC
Humoral Immune Response	2.61E-03-1.04E-02	GNAI2,IGKC
Respiratory System Development and Function	3.92E-03-3.92E-03	CDC42
Vitamin and Mineral Metabolism	3.92E-03-1.04E-02	CALR,COMT,KRT1,RBP4
Protein Trafficking	5.22E-03-5.22E-03	CDC42
Organismal Functions	6.52E-03-6.52E-03	VIM
RNA Trafficking	6.52E-03-6.52E-03	ALB
Protein Folding	6.56E-03-1.04E-02	CALR,HSPB1
Gene Expression	7.82E-03-7.82E-03	ALB
Hepatic System Development and Function	7.82E-03-9.12E-03	ALB,HPRT1
Renal and Urological System Development and Function	8.76E-03-9.12E-03	LAMC1,CDC42,COMT,RBP4
Lymphoid Tissue Structure and Development	9.12E-03-1.04E-02	GNAI2,IGKC
Nutritional Disease	9.12E-03-9.12E-03	ALB
Hair and Skin Development and Function	1.04E-02-1.04E-02	KRT1
